# Supplementary material for: Integrated analysis of myeloperoxidase in gastric health and cancer: associations with pepsinogen levels, immune regulation, and prognosis in a large healthy population-based and TCGA cohorts
Source: Front Immunol. 2025 Jun 6;16:1590257. doi: 10.3389/fimmu.2025.1590257 (PMC12179060; doi:10.3389/fimmu.2025.1590257)
Supplement: Supplementary file 1 [file DataSheet1.zip]

Archive with 3 entries (2 files):
- supplementary material/
- supplementary material/source data of Figure4_5_6_7.xlsx
- supplementary material/supplementary material.docx
