# Supplementary material for: Integrated analysis of myeloperoxidase in gastric health and cancer: associations with pepsinogen levels, immune regulation, and prognosis in a large healthy population-based and TCGA cohorts
Source: Front Immunol. 2025 Jun 6;16:1590257. doi: 10.3389/fimmu.2025.1590257 (PMC12179060; doi:10.3389/fimmu.2025.1590257)
Supplement: Supplementary file 1 [file DataSheet1.zip › supplementary material/source data of Figure4_5_6_7.xlsx]

## Sheet: Source_Fig4
sample_id	OS_event	OS_time	MPO	DSS_event	DSS_time	PFI_event	PFI_time
TCGA-3M-AB46	Alive	4.83562	0.0368901	No	4.83562	No	4.83562
TCGA-3M-AB47	Dead		0.0371713	Yes		Yes	1.08219
TCGA-B7-5818	Alive	0.975342	0.171591	No	0.975342	No	0.975342
TCGA-B7-A5TI	Alive	1.63014	0.0976108	No	1.63014	No	1.63014
TCGA-B7-A5TJ	Alive	0.917808	0.0863762	No	0.917808	No	0.917808
TCGA-B7-A5TK	Alive	0.789041	0.280244	No	0.789041	No	0.789041
TCGA-B7-A5TN	Alive	0.786301	0.199876	No	0.786301	No	0.786301
TCGA-BR-4187	Dead	0.386301	0.590243		0.386301	No	0.386301
TCGA-BR-4191	Dead	1.52877	0.459746		1.52877	No	1.52877
TCGA-BR-4201	Dead	2.57534	0.570851		2.57534	No	2.57534
TCGA-BR-4253	Dead	0.339726	0.391548		0.339726	No	0.339726
TCGA-BR-4256	Dead	0.778082	10.3348		0.778082	No	0.778082
TCGA-BR-4257	Dead	0.805479	0.170822		0.805479	No	0.805479
TCGA-BR-4267	Dead	0.515068	0.0970714		0.515068	No	0.515068
TCGA-BR-4279	Dead	0.79726	0.224287		0.79726	No	0.79726
TCGA-BR-4280	Dead	0.550685	0.0593553		0.550685	No	0.550685
TCGA-BR-4294	Alive	0	0.145743	No	0	No	0
TCGA-BR-4357	Alive	0	0.66421	No	0	No	0
TCGA-BR-4361	Alive	0	0.081885	No	0	No	0
TCGA-BR-4363	Alive	0	0.115033	No	0	No	0
TCGA-BR-4366	Alive	0	0.11703	No	0	No	0
TCGA-BR-4367	Alive	0	0.0775165	No	0	No	0
TCGA-BR-4368	Alive	0	0.235237	No	0	No	0
TCGA-BR-4369	Alive	0	0.12618	No	0	No	0
TCGA-BR-4370	Alive	0	0.358509	No	0	No	0
TCGA-BR-4371	Alive	0	0.119821	No	0	No	0
TCGA-BR-6452	Alive	2.89041	0.122739	No	2.89041	No	2.89041
TCGA-BR-6453	Alive	1.32877	0.65471	No	1.32877	No	1.32877
TCGA-BR-6454	Alive	0	0.10165	No	0	No	0
TCGA-BR-6455	Dead	1.15616	0.16543	Yes	1.15616	Yes	1.05479
TCGA-BR-6456	Dead	1.4411	0.194339	No	1.4411	No	1.4411
TCGA-BR-6457	Alive	1.13973	0.324004	No	1.13973	No	1.13973
TCGA-BR-6458	Dead	1.61096	0.148218	Yes	1.61096	Yes	1.5726
TCGA-BR-6563	Alive	3.26027	0.345396	No	3.26027	Yes	0.405479
TCGA-BR-6564	Dead	2.17534	0.417056	No	2.17534	No	2.17534
TCGA-BR-6565	Dead	0.764384	0.1149	Yes	0.764384	Yes	0.764384
TCGA-BR-6566	Alive	2.73151	0.0861044	No	2.73151	No	2.73151
TCGA-BR-6705	Dead	2.13425	0.351289	Yes	2.13425	Yes	2.13425
TCGA-BR-6707	Alive	1.34521	0.0304067	No	1.34521	Yes	1.16712
TCGA-BR-6709	Dead	1.0137	0.321582	Yes	1.0137	Yes	1.0137
TCGA-BR-6710	Alive	0.747945	0.0271541	No	0.747945	No	0.747945
TCGA-BR-6801	Alive	3.35068	0.0457225	No	3.35068	No	3.35068
TCGA-BR-6802	Alive	2.57534	0.249506	No	2.57534	Yes	2.21096
TCGA-BR-6803	Alive	2.6	0.179256	No	2.6	No	2.6
TCGA-BR-6852	Alive	3.74521	0.365357	No	3.74521	No	3.74521
TCGA-BR-7196	Alive	1.82466	0.255199	No	1.82466	Yes	0.953425
TCGA-BR-7197	Alive	0.767123	0.114634	No	0.767123	No	0.767123
TCGA-BR-7704	Alive	2.93699	0.0411028	No	2.93699	No	2.93699
TCGA-BR-7707	Alive	2.9863	0.154454	No	2.9863	No	2.9863
TCGA-BR-7715	Alive	2.80274	0.0802483	No	2.80274	No	2.80274
TCGA-BR-7716	Alive	3.31507	0.371392	No	3.31507	No	3.31507
TCGA-BR-7717	Dead	1.51233	0.0184917	No	1.51233	No	1.51233
TCGA-BR-7722	Dead	1.27671	0.25181	No	1.27671	No	1.27671
TCGA-BR-7723	Dead	2.39452	0.201508	Yes	2.39452	Yes	1.53151
TCGA-BR-7851	Dead		0.423094	No		No
TCGA-BR-7901	Dead	0.287671	0.23842	No	0.287671	Yes	0.249315
TCGA-BR-7957	Dead	0.756164	0.459746	No	0.756164	No	0.756164
TCGA-BR-7958	Alive	2.46301	0.280956	No	2.46301	No	2.46301
TCGA-BR-7959	Alive	2.76712	0.314986	No	2.76712	No	2.76712
TCGA-BR-8058	Alive	3.10411	0.249263	No	3.10411	Yes	0.243836
TCGA-BR-8059	Dead	1.20274	0.285698	No	1.20274	No	1.20274
TCGA-BR-8060	Dead	0.953425	0.420078	No	0.953425	No	0.953425
TCGA-BR-8077	Alive	0.0575342	0	No	0.0575342	No	0.0575342
TCGA-BR-8080	Dead	0.8	0.261711	No	0.8	No	0.8
TCGA-BR-8081	Alive	2.68767	0.264957	No	2.68767	No	2.68767
TCGA-BR-8284	Dead	0.671233	0.228111	No	0.671233	No	0.671233
TCGA-BR-8286	Alive	2.45205	0.183074	No	2.45205	No	2.45205
TCGA-BR-8289	Dead	0.221918	0.0402612	No	0.221918	No	0.221918
TCGA-BR-8291	Dead	1.66301	0.698663	No	1.66301	No	1.66301
TCGA-BR-8295	Dead	0.183562	0.451963	Yes	0.183562	Yes	0.183562
TCGA-BR-8296	Dead	1.29863	0.708761	Yes	1.29863	Yes	1.06849
TCGA-BR-8297	Alive	0.616438	0.197488	No	0.616438	No	0.616438
TCGA-BR-8361	Alive	2.59178	0.0632268	No	2.59178	No	2.59178
TCGA-BR-8364	Alive	1.84932	0.311271	No	1.84932	No	1.84932
TCGA-BR-8365	Dead	1.46027	0.171847	Yes	1.46027	Yes	1.46027
TCGA-BR-8366	Alive	0.0794521	0.247198	No	0.0794521	No	0.0794521
TCGA-BR-8367	Dead	2.19452	0.211386	Yes	2.19452	Yes	1.58904
TCGA-BR-8368	Alive	0.358904	0.123799	No	0.358904	No	0.358904
TCGA-BR-8369	Alive	1.16986	0.153416	No	1.16986	Yes	1.14795
TCGA-BR-8371	Dead	0.983562	0.207893	Yes	0.983562	Yes	0.978082
TCGA-BR-8372	Alive	2.60548	0.302173	No	2.60548	No	2.60548
TCGA-BR-8373	Alive	1.23288	0.33182	No	1.23288	No	1.23288
TCGA-BR-8380	Alive	0.0575342	0.473215	No	0.0575342	Yes	1.27945
TCGA-BR-8381	Alive	0.613699	0.264957	No	0.613699	No	0.613699
TCGA-BR-8382	Dead	2.08767	0.0388576	No	2.08767	No	2.08767
TCGA-BR-8384	Alive	0.309589	0.251931	No	0.309589	No	0.309589
TCGA-BR-8483	Alive	0.449315	0.0233263	No	0.449315	No	0.449315
TCGA-BR-8484	Dead	2.09863	0.241718	No	2.09863	No	2.09863
TCGA-BR-8485	Alive	0.767123	0.298541	No	0.767123	No	0.767123
TCGA-BR-8486	Alive	1.68493	0.120086	No	1.68493	No	1.68493
TCGA-BR-8487	Alive	0.0931507	0.130667	No	0.0931507	No	0.0931507
TCGA-BR-8588	Alive	1.06575	0.144438	No	1.06575	No	1.06575
TCGA-BR-8589	Alive	2.26027	0	No	2.26027	No	2.26027
TCGA-BR-8590	Dead	0.778082	0.40163	Yes	0.778082	Yes	0.610959
TCGA-BR-8591	Alive	2.34521	0.0486547	No	2.34521	No	2.34521
TCGA-BR-8592	Dead	0.523288	0.29772	No	0.523288	No	0.523288
TCGA-BR-8676	Alive	0.627397	0.0836559	No	0.627397	No	0.627397
TCGA-BR-8677	Alive	2.2274	0.0988238	No	2.2274	No	2.2274
TCGA-BR-8678	Alive	2.06575	0.791439	No	2.06575	No	2.06575
TCGA-BR-8679	Alive	0	0.105142	No	0	No	0
TCGA-BR-8680	Alive	2.66301	0.263155	No	2.66301	No	2.66301
TCGA-BR-8682	Alive	2.71507	0.18053	No	2.71507	No	2.71507
TCGA-BR-8683	Dead	0.821918	0.164786	No	0.821918	No	0.821918
TCGA-BR-8686	Dead	1.73973	0.263155	No	1.73973	No	1.73973
TCGA-BR-8687	Dead	0.684932	0	Yes	0.684932	Yes	0.684932
TCGA-BR-8690	Alive	0.890411	0.191563	No	0.890411	No	0.890411
TCGA-BR-A44T	Alive	2.84384	0.363227	No	2.84384	Yes	1.86849
TCGA-BR-A44U	Dead	1.15616	0.0140696	No	1.15616	No	1.15616
TCGA-BR-A4CR	Alive	0	0.248778	No	0	No	0
TCGA-BR-A4CS	Dead	0.123288	0.128161	No	0.123288	No	0.123288
TCGA-BR-A4IV	Dead	2.38082	0.269632	Yes	2.38082	Yes	2.01918
TCGA-BR-A4J4	Alive	0.0438356	0.190804	No	0.0438356	No	0.0438356
TCGA-BR-A4J5	Alive	2.36164	0.283211	No	2.36164	No	2.36164
TCGA-BR-A4J6	Alive	0.0547945	0.0973411	No	0.0547945	No	0.0547945
TCGA-BR-A4J7	Alive	2.70959	0.164658	No	2.70959	No	2.70959
TCGA-BR-A4J8	Alive	1.12603	0.0494914	No	1.12603	No	1.12603
TCGA-BR-A4J9	Alive	0.0383562	0.125651	No	0.0383562	No	0.0383562
TCGA-BR-A4PF	Alive	0.0958904	0.239276	No	0.0958904	No	0.0958904
TCGA-BR-A4QL	Dead	1.34521	0.0918014	No	1.34521	No	1.34521
TCGA-CD-5798	Alive	1.11781	0.305212	No	1.11781	No	1.11781
TCGA-CD-5799	Alive	1.08493	0.185105	No	1.08493	No	1.08493
TCGA-CD-5800	Alive	1.09589	0.366364	No	1.09589	No	1.09589
TCGA-CD-5801	Dead	1.09863	0.0237521	Yes	1.09863	Yes	1.09863
TCGA-CD-5803	Dead	0.934247	0.517124	Yes	0.934247	Yes	0.821918
TCGA-CD-5804	Alive	1.00822	0.201885	No	1.00822	No	1.00822
TCGA-CD-5813	Dead	1.03288	0.489954	Yes	1.03288	Yes	0.863014
TCGA-CD-8524	Alive	1.06301	0.0588014	No	1.06301	Yes	0.189041
TCGA-CD-8525	Alive	1.04932	0.0825664	No	1.04932	No	1.04932
TCGA-CD-8526	Alive	1.04384	0.49211	No	1.04384	No	1.04384
TCGA-CD-8527	Dead	0.59726	0.415542	Yes	0.59726	Yes	0.435616
TCGA-CD-8528	Alive	1.0274	0.0828388	No	1.0274	No	1.0274
TCGA-CD-8529	Alive	1.02466	0.507008	No	1.02466	No	1.02466
TCGA-CD-8530	Alive	1.03288	0.417704	No	1.03288	No	1.03288
TCGA-CD-8531	Alive	1.04932	0.167486	No	1.04932	No	1.04932
TCGA-CD-8532	Dead	0.969863	0.148348	Yes	0.969863	Yes	0.772603
TCGA-CD-8533	Alive	1.28219	0.148999	No	1.28219	Yes	0.619178
TCGA-CD-8534	Alive	1.00548	0.0873271	No	1.00548	Yes	0.550685
TCGA-CD-8535	Alive	1.06849	0.348686	No	1.06849	No	1.06849
TCGA-CD-A486	Dead	0.526027	0.0799754	Yes	0.526027	Yes	0.216438
TCGA-CD-A487	Alive	1.02466	0.140255	No	1.02466	No	1.02466
TCGA-CD-A489	Dead	0.942466	0.178109	Yes	0.942466	Yes	0.758904
TCGA-CD-A48A	Alive	1.03562	0.206018	No	1.03562	No	1.03562
TCGA-CD-A48C	Dead	0.967123	0.218471	Yes	0.967123	Yes	0.630137
TCGA-CD-A4MG	Dead	0.547945	0.188021	Yes	0.547945	Yes	0.20274
TCGA-CD-A4MH	Alive	1.01644	0.00992041	No	1.01644	No	1.01644
TCGA-CG-4301	Alive	0.252055	0.195222	No	0.252055	No	0.252055
TCGA-CG-4304	Alive		0.114367	No		No
TCGA-CG-4305	Alive	1.32877	0.41446	No	1.32877	Yes	1.25205
TCGA-CG-4306	Dead	0.0849315	0.184471		0.0849315	No	0.0849315
TCGA-CG-4436	Alive	0.665753	0.212632	No	0.665753	No	0.665753
TCGA-CG-4437	Alive	0.671233	0.275841	No	0.671233	No	0.671233
TCGA-CG-4438	Alive	4.50685	0.173383	No	4.50685	No	4.50685
TCGA-CG-4440	Dead	0.334247	0.0812033		0.334247	No	0.334247
TCGA-CG-4441	Dead	1.16712	0.2949		1.16712	No	1.16712
TCGA-CG-4442	Alive	0	0.157691	No	0	No	0
TCGA-CG-4443	Alive	2.49863	0	No	2.49863	No	2.49863
TCGA-CG-4444	Alive	3.92055	0.12618	No	3.92055	No	3.92055
TCGA-CG-4460	Dead	1.83288	0.257976	Yes	1.83288	Yes	1.33425
TCGA-CG-4462	Dead	0	0.769856	Yes	0	Yes	0
TCGA-CG-4465	Dead	0.750685	0.176195		0.750685	No	0.750685
TCGA-CG-4466	Alive	1.58082	0.109561	No	1.58082	No	1.58082
TCGA-CG-4469	Dead	0.589041	0.111031		0.589041	No	0.589041
TCGA-CG-4475	Alive	1.91507	0.226385	No	1.91507	No	1.91507
TCGA-CG-4476	Alive	0	0.277033	No	0	No	0
TCGA-CG-4477	Alive	2.58082	0.196103	No	2.58082	Yes	1
TCGA-CG-5716	Alive	0	0.0901759	No	0	No	0
TCGA-CG-5717	Dead	0.580822	0.0408223	Yes	0.580822	Yes	0.328767
TCGA-CG-5718	Dead	3	0.117828	No	3	No	3
TCGA-CG-5719	Alive	0.0849315	0.173255	No	0.0849315	No	0.0849315
TCGA-CG-5720	Dead	0.0821918	0.254231	No	0.0821918	No	0.0821918
TCGA-CG-5721	Alive	0.50137	0.420509	No	0.50137	No	0.50137
TCGA-CG-5722	Alive	0.0821918	0.333309	No	0.0821918	No	0.0821918
TCGA-CG-5723	Alive	8.75616	0.350837	No	8.75616	No	8.75616
TCGA-CG-5724	Dead	1.00274	0.402176	Yes	1.00274	Yes	0.334247
TCGA-CG-5725	Dead	1.25205	0.508429	Yes	1.25205	Yes	0.419178
TCGA-CG-5726	Dead	2.4137	0.0427844	No	2.4137	No	2.4137
TCGA-CG-5732	Dead	5.75342	0.0877344	Yes	5.75342	Yes	5.33973
TCGA-CG-5734	Dead	0.665753	0		0.665753	No	0.665753
TCGA-D7-5577	Dead	2.14247	0.127501	Yes	2.14247	Yes	1.03014
TCGA-D7-5578	Alive	1.05479	0.212507	No	1.05479	No	1.05479
TCGA-D7-6519	Alive	1.71233	0.152638	No	1.71233	Yes	1.17534
TCGA-D7-6520	Alive	1.56986	0.185105	No	1.56986	Yes	0.126027
TCGA-D7-6521	Alive	1.54521	0.370834	No	1.54521	Yes	0.526027
TCGA-D7-6522	Alive	1.55068	0.657091	No	1.55068	No	1.55068
TCGA-D7-6524	Alive	1.48767	0.245982	No	1.48767	Yes	1.48767
TCGA-D7-6525	Dead	1.11233	0.265797	Yes	1.11233	Yes	0.468493
TCGA-D7-6526	Alive	1.43288	0.190299	No	1.43288	No	1.43288
TCGA-D7-6527	Dead	0.854795	0.0915306	Yes	0.854795	Yes	0.205479
TCGA-D7-6528	Alive	1.26849	0.205518	No	1.26849	No	1.26849
TCGA-D7-6815	Alive	1.33151	0.196859	No	1.33151	No	1.33151
TCGA-D7-6818	Dead	1.03014	0.625458	Yes	1.03014	Yes	0.676712
TCGA-D7-6822	Alive	1.0274	0.134878	No	1.0274	No	1.0274
TCGA-D7-8570	Alive	2.06027	0.153027	No	2.06027	No	2.06027
TCGA-D7-8572	Alive	1.4	0.235359	No	1.4	No	1.4
TCGA-D7-8573	Alive	1.62466	0.0179219	No	1.62466	No	1.62466
TCGA-D7-8574	Alive	1.43288	0.304628	No	1.43288	No	1.43288
TCGA-D7-8575	Dead	1.51781	0.277152	Yes	1.51781	Yes	1.16986
TCGA-D7-8576	Dead	1.22192	0.170694	Yes	1.22192	Yes	0.558904
TCGA-D7-8578	Alive	1.76164	0.283329	No	1.76164	Yes	1.23562
TCGA-D7-8579	Alive	1.74247	0.235727	No	1.74247	No	1.74247
TCGA-D7-A4YU	Alive	1.36986	0.334568	No	1.36986	No	1.36986
TCGA-D7-A4YX	Alive	3.03562	0.0496308	No	3.03562	No	3.03562
TCGA-D7-A4Z0	Alive	1.23014	0.0652966	No	1.23014	No	1.23014
TCGA-D7-A6EV	Alive	0.936986	0.154713	No	0.936986	No	0.936986
TCGA-D7-A6EX	Alive	0.942466	0.098689	No	0.942466	No	0.942466
TCGA-D7-A6EY	Dead	0.953425	0.270947	Yes	0.953425	Yes	0.953425
TCGA-D7-A6EZ	Dead	1.69315	0.273337	Yes	1.69315	Yes	1.69315
TCGA-D7-A6F0	Alive	1.85753	0.322159	No	1.85753	No	1.85753
TCGA-D7-A6F2	Alive	1.30411	0.185993	No	1.30411	No	1.30411
TCGA-D7-A747	Dead	0.69863	0.448478	Yes	0.69863	Yes	0.69863
TCGA-D7-A748	Dead	0.361644	0.387583	Yes	0.361644	Yes	0.271233
TCGA-D7-A74A	Alive	1.66301	0.016211	No	1.66301	No	1.66301
TCGA-EQ-8122	Dead	0.665753	0.228357		0.665753	No	0.665753
TCGA-F1-6177	Alive	0.547945	0.0404015	No	0.547945	No	0.547945
TCGA-F1-6874	Alive	1.20548	0.479231	No	1.20548	No	1.20548
TCGA-F1-6875	Dead	6.01918	0.0735461	No	6.01918	No	6.01918
TCGA-F1-A448	Alive	1.7726	0.283685	No	1.7726	No	1.7726
TCGA-F1-A72C	Alive	0.947945	0.323774	No	0.947945	Yes	0.939726
TCGA-FP-7735	Dead	0.290411	0.227371	No	0.290411	No	0.290411
TCGA-FP-7829	Alive	1.6274	0.202136	No	1.6274	No	1.6274
TCGA-FP-7916	Dead	1.1726	0.282973	Yes	1.1726	Yes	1.1726
TCGA-FP-7998	Alive	1.85753	0.344147	No	1.85753	No	1.85753
TCGA-FP-8099	Alive	1.42192	0.147958	No	1.42192	No	1.42192
TCGA-FP-8209	Dead	4.96164	0.605494	Yes	4.96164	Yes	4.59178
TCGA-FP-8210	Dead	0.419178	0.711759	Yes	0.419178	Yes	0.419178
TCGA-FP-8211	Alive	1.13151	0	No	1.13151	No	1.13151
TCGA-FP-8631	Alive	0.0465753	0.125122	No	0.0465753	No	0.0465753
TCGA-FP-A4BF	Dead	0.460274	0.291132	Yes	0.460274	Yes	0.435616
TCGA-FP-A8CX	Alive	0.0191781	0.0777899	No	0.0191781	No	0.0191781
TCGA-FP-A9TM	Alive	0.517808	0.196985	No	0.517808	No	0.517808
TCGA-HF-7131	Alive		0.137897	No		No
TCGA-HF-7132	Alive	6.4411	0.211386	No	6.4411	No	6.4411
TCGA-HF-7133	Alive	5.25479	0.225768	No	5.25479	No	5.25479
TCGA-HF-7134	Alive	4.35068	0.0977456	No	4.35068	No	4.35068
TCGA-HF-A5NB	Alive	2.54247	0.0384362	No	2.54247	No	2.54247
TCGA-HJ-7597	Dead	2.20548	0.753091	Yes	2.20548	Yes	0.632877
TCGA-HU-8238	Alive	0.126027	0.067914	No	0.126027	No	0.126027
TCGA-HU-8244	Alive	2.03288	0.128029	No	2.03288	No	2.03288
TCGA-HU-8249	Alive	2.4137	0.45628	No	2.4137	No	2.4137
TCGA-HU-8602	Alive	1.86027	0.227618	No	1.86027	No	1.86027
TCGA-HU-8604	Alive	1.90137	0.0840643	No	1.90137	No	1.90137
TCGA-HU-8608	Alive	1.75616	0.340277	No	1.75616	Yes	0.758904
TCGA-HU-8610	Alive	0.0630137	0.212632	No	0.0630137	No	0.0630137
TCGA-HU-A4G2	Alive	2.02466	0.130667	No	2.02466	No	2.02466
TCGA-HU-A4G3	Alive	0.465753	0.0973411	No	0.465753	No	0.465753
TCGA-HU-A4G8	Alive	1.89041	0.173767	No	1.89041	No	1.89041
TCGA-HU-A4G9	Alive	2.01644	0	No	2.01644	No	2.01644
TCGA-HU-A4GC	Alive	0.271233	0.138421	No	0.271233	No	0.271233
TCGA-HU-A4GD	Alive	1.89589	1.334	No	1.89589	Yes	1.09315
TCGA-HU-A4GF	Alive	2.15068	0.231678	No	2.15068	No	2.15068
TCGA-HU-A4GH	Alive	0.980822	0.0291348	No	0.980822	No	0.980822
TCGA-HU-A4GJ	Alive	1.78082	0.294665	No	1.78082	Yes	1.49863
TCGA-HU-A4GP	Alive	0.747945	0.101785	No	0.747945	No	0.747945
TCGA-HU-A4GQ	Dead	0.00821918	0.166458	Yes	0.00821918	No	0.00821918
TCGA-HU-A4GT	Alive	0.542466	0.161049	No	0.542466	No	0.542466
TCGA-HU-A4GU	Alive	0.547945	0.0298416	No	0.547945	No	0.547945
TCGA-HU-A4GX	Alive	1.68767	0.158466	No	1.68767	No	1.68767
TCGA-HU-A4GY	Alive	0.0219178	0.19497	No	0.0219178	No	0.0219178
TCGA-HU-A4H0	Alive	0.175342	0.0731347	No	0.175342	No	0.175342
TCGA-HU-A4H2	Alive	1.07945	0.0172093	No	1.07945	No	1.07945
TCGA-HU-A4H3	Alive	2.41644	0.0515809	No	2.41644	Yes	1.12329
TCGA-HU-A4H4	Alive	1.9863	0.253263	No	1.9863	No	1.9863
TCGA-HU-A4H5	Alive	1.98356	0.360196	No	1.98356	No	1.98356
TCGA-HU-A4H6	Alive	1.76438	0.0611541	No	1.76438	No	1.76438
TCGA-HU-A4H8	Alive	1.1726	0.0886844		1.1726	Yes	0.969863
TCGA-HU-A4HB	Dead	1.30685	0.234379	Yes	1.30685	Yes	1.06849
TCGA-HU-A4HD	Alive	2.78356	0.0822938	No	2.78356	No	2.78356
TCGA-IN-7806	Alive	3.03014	0.0342157	No	3.03014	No	3.03014
TCGA-IN-7808	Dead	0.287671	0.0894982	Yes	0.287671	Yes	0.287671
TCGA-IN-8462	Alive	1.56712	0.0487942	No	1.56712	Yes	0.739726
TCGA-IN-8663	Dead	0.282192	1.1553	No	0.282192	No	0.282192
TCGA-IN-A6RI	Alive	1.53151	0.0173518	No	1.53151	No	1.53151
TCGA-IN-A6RJ	Alive	1.03836	0.155749	No	1.03836	No	1.03836
TCGA-IN-A6RL	Dead	1.11233	0.228849	Yes	1.11233	Yes	0.841096
TCGA-IN-A6RN	Alive	1.6274	0.0394192	No	1.6274	No	1.6274
TCGA-IN-A6RO	Dead		0.0716254	Yes		Yes	0.421918
TCGA-IN-A6RR	Dead	0.561644	0.0378742	No	0.561644	No	0.561644
TCGA-IN-A6RS	Alive	1.04932	0.207893	No	1.04932	No	1.04932
TCGA-IN-A7NR	Alive	0.542466	0.538141	No	0.542466	No	0.542466
TCGA-IN-A7NT	Alive	0.884932	0.418568	No	0.884932	No	0.884932
TCGA-IN-A7NU	Alive	0.975342	0.633571	No	0.975342	Yes	0.923288
TCGA-IN-AB1V	Alive	1.31233	0.291132	No	1.31233	No	1.31233
TCGA-IN-AB1X	Alive	1.12603	0.113567	No	1.12603	No	1.12603
TCGA-IP-7968	Alive	0.210959	0.182692	No	0.210959	No	0.210959
TCGA-KB-A6F7	Alive	5.30137	0.392098	No	5.30137	No	5.30137
TCGA-KB-A93G	Alive	1.67945	0.20201	No	1.67945	No	1.67945
TCGA-KB-A93H	Alive	3.13699	0	No	3.13699	No	3.13699
TCGA-KB-A93J	Alive	3.07945	0.29537	No	3.07945	No	3.07945
TCGA-MX-A5UG	Dead	0.309589	0.307429	Yes	0.309589	No	0.309589
TCGA-MX-A5UJ	Alive	1.64384	0.0448837	No	1.64384	No	1.64384
TCGA-MX-A663	Dead	0.821918	0.569005	Yes	0.821918	Yes	0.59726
TCGA-MX-A666	Alive	1.16986	0.230203	No	1.16986	No	1.16986
TCGA-R5-A7O7	Alive	3.80548	0.101516	No	3.80548	No	3.80548
TCGA-R5-A7ZE	Dead	1.51781	0.13014	Yes	1.51781	Yes	1.51781
TCGA-R5-A7ZF	Dead	0.709589	0.269033	Yes	0.709589	Yes	0.709589
TCGA-R5-A7ZI	Alive	6.21096	0.0692897	No	6.21096	No	6.21096
TCGA-R5-A7ZR	Dead	0.506849	0.0375931	Yes	0.506849	Yes	0.506849
TCGA-R5-A805	Dead	0.769863	0.925088	Yes	0.769863	Yes	0.769863
TCGA-RD-A7BS	Dead	0.920548	0.883777	Yes	0.920548	Yes	0.668493
TCGA-RD-A7BT	Dead	0.717808	0.0356239	Yes	0.717808	Yes	0.336986
TCGA-RD-A7BW	Dead	0.427397	0.55159	No	0.427397	No	0.427397
TCGA-RD-A7C1	Dead	1.38904	1.18492	Yes	1.38904	Yes	1.2
TCGA-RD-A8MV	Alive	10.1918	0.219339	No	10.1918	No	10.1918
TCGA-RD-A8MW	Dead	3.1589	0.203389	Yes	3.1589	Yes	0.268493
TCGA-RD-A8N0	Alive	3.3863	0.10165	No	3.3863	No	3.3863
TCGA-RD-A8N1	Alive	9.6411	0.218719	No	9.6411	No	9.6411
TCGA-RD-A8N2	Alive	9.69863	0.137372	No	9.69863	No	9.69863
TCGA-RD-A8N4	Alive	5.94795	0.269871	No	5.94795	No	5.94795
TCGA-RD-A8N5	Dead	4.7863	0.314755	No	4.7863	No	4.7863
TCGA-RD-A8N6	Dead	0.745205	0.187008	Yes	0.745205	Yes	0.446575
TCGA-RD-A8N9	Alive	2.96712	0.244765	No	2.96712	No	2.96712
TCGA-RD-A8NB	Dead	1.40548	0.172359	Yes	1.40548	Yes	0.630137
TCGA-SW-A7EA	Alive	1.5863	0.0220482	No	1.5863	No	1.5863
TCGA-SW-A7EB	Alive	0.482192	0.147567	No	0.482192	No	0.482192
TCGA-VQ-A8DT	Alive	4.06575	0.108625	No	4.06575	Yes	3.76986
TCGA-VQ-A8DU	Dead	0.454795	0.261471	Yes	0.454795	Yes	0.432877
TCGA-VQ-A8DV	Dead	1.10411	1.03019	Yes	1.10411	Yes	0.789041
TCGA-VQ-A8DZ	Dead	1.08493	0.116099	Yes	1.08493	Yes	1.08493
TCGA-VQ-A8E0	Dead	1.53973	0.288181	Yes	1.53973	Yes	1.45479
TCGA-VQ-A8E2	Alive	3.6137	0.850879	No	3.6137	No	3.6137
TCGA-VQ-A8E3	Dead	1.81096	0.623586		1.81096	Yes	1.47397
TCGA-VQ-A8E7	Alive	3.11781	0.0619835	No	3.11781	Yes	2.87123
TCGA-VQ-A8P2	Alive	3.17808	0	No	3.17808	No	3.17808
TCGA-VQ-A8P3	Alive	3.10137	0	No	3.10137	No	3.10137
TCGA-VQ-A8P5	Dead	0.643836	0.710702		0.643836	No	0.643836
TCGA-VQ-A8P8	Alive	2.58082	0.172872	No	2.58082	No	2.58082
TCGA-VQ-A8PB	Dead	2.85753	0.0506062	No	2.85753	No	2.85753
TCGA-VQ-A8PC	Dead	3.85479	0.455018	Yes	3.85479	Yes	3.52603
TCGA-VQ-A8PD	Dead	1.3589	0.29007	Yes	1.3589	Yes	0.367123
TCGA-VQ-A8PE	Dead	1.84932	0.457962	Yes	1.84932	Yes	0.726027
TCGA-VQ-A8PF	Dead	0.208219	0.251931	No	0.208219	No	0.208219
TCGA-VQ-A8PH	Dead	1.06575	0.0779266	Yes	1.06575	Yes	1.03288
TCGA-VQ-A8PJ	Dead	0.224658	0.0703893	Yes	0.224658	Yes	0.224658
TCGA-VQ-A8PK	Dead	1.48767	0.91242	Yes	1.48767	Yes	0.720548
TCGA-VQ-A8PM	Dead	0.156164	0.160662	No	0.156164	Yes	0.156164
TCGA-VQ-A8PO	Dead	0.772603	0.0980152	Yes	0.772603	Yes	0.70137
TCGA-VQ-A8PP	Dead	1.95068	0.182692	Yes	1.95068	Yes	1.37534
TCGA-VQ-A8PQ	Dead	1.30411	0.528571	Yes	1.30411	Yes	0.249315
TCGA-VQ-A8PU	Dead	2.27945	0.102322	No	2.27945	No	2.27945
TCGA-VQ-A8PX	Alive	5.38082	0.112767	No	5.38082	No	5.38082
TCGA-VQ-A91A	Alive	3.28767	0.675184	No	3.28767	Yes	0.353425
TCGA-VQ-A91D	Dead	0.975342	0.114367	Yes	0.975342	Yes	0.961644
TCGA-VQ-A91E	Alive	1.81918	0.0272956	No	1.81918	No	1.81918
TCGA-VQ-A91K	Alive	5.10137	0.387363	No	5.10137	No	5.10137
TCGA-VQ-A91N	Dead	1.56164	0.300885	Yes	1.56164	Yes	1.2
TCGA-VQ-A91Q	Dead	1.73425	0.110363	Yes	1.73425	Yes	1.50959
TCGA-VQ-A91S	Alive	2.73973	0.0760117	No	2.73973	No	2.73973
TCGA-VQ-A91U	Dead	0.142466	0.0556122		0.142466	No	0.142466
TCGA-VQ-A91V	Alive	3.55342	0.0475384	No	3.55342	Yes	1.38082
TCGA-VQ-A91X	Dead	0.791781	0.0622599	No	0.791781	No	0.791781
TCGA-VQ-A91Y	Dead	0.810959	0.316957	Yes	0.810959	Yes	0.706849
TCGA-VQ-A91Z	Alive	4.63014	1.30176	No	4.63014	Yes	3.58904
TCGA-VQ-A922	Dead	0.753425	0.808426	Yes	0.753425	Yes	0.690411
TCGA-VQ-A923	Dead	0.167123	0.238909	No	0.167123	No	0.167123
TCGA-VQ-A924	Dead	4.61918	0.273456	Yes	4.61918	Yes	4.61918
TCGA-VQ-A925	Dead	0.378082	0.14496	Yes	0.378082	Yes	0.378082
TCGA-VQ-A927	Dead	0.547945	0.259544	Yes	0.547945	Yes	0.547945
TCGA-VQ-A928	Dead	0.476712	0.125916	Yes	0.476712	Yes	0.405479
TCGA-VQ-A92D	Alive	5.56712	0.0166389	No	5.56712	No	5.56712
TCGA-VQ-A94O	Dead	1.75342	0.197111	Yes	1.75342	Yes	0.506849
TCGA-VQ-A94P	Dead	0.221918	0.31429	Yes	0.221918	Yes	0.221918
TCGA-VQ-A94R	Dead	3.54521	0.28155	Yes	3.54521	Yes	2.78904
TCGA-VQ-A94T	Dead	0.936986	0.0144981	Yes	0.936986	Yes	0.810959
TCGA-VQ-A94U	Alive	2.24384	0.158725	No	2.24384	No	2.24384
TCGA-VQ-AA64	Dead	1.53425	0.209141	Yes	1.53425	Yes	1.53425
TCGA-VQ-AA68	Alive	3.63836	0.0485152	No	3.63836	No	3.63836
TCGA-VQ-AA69	Alive	2.36712	0.170181	No	2.36712	No	2.36712
TCGA-VQ-AA6A	Alive	3.24384	0.107956	No	3.24384	No	3.24384
TCGA-VQ-AA6D	Alive	1.4274	0.0641931	No	1.4274	No	1.4274
TCGA-VQ-AA6F	Alive	4.50959	0.486354	No	4.50959	Yes	1.49589
TCGA-VQ-AA6G	Dead	2.16986	0.101919	Yes	2.16986	Yes	1.28493
TCGA-VQ-AA6J	Alive	2.29589	0.0764223	No	2.29589	No	2.29589
TCGA-VQ-AA6K	Dead	1.03562	0.0652966	Yes	1.03562	Yes	0.909589
TCGA-ZA-A8F6	Alive	1.43836	0.408386	No	1.43836	No	1.43836
TCGA-ZQ-A9CR	Dead	0.0657534	0.0926134		0.0657534	No	0.0657534

## Sheet: Source_Fig5
sample_id	OS_event	OS_time	MPO	DSS_event	DSS_time	PFI_event	PFI_time	admin.batch_number	admin.bcr	admin.day_of_dcc_upload	admin.disease_code	admin.file_uuid	admin.month_of_dcc_upload	admin.project_code	admin.year_of_dcc_upload	patient.age_at_initial_pathologic_diagnosis	patient.anatomic_neoplasm_subdivision	patient.anatomic_neoplasm_subdivision_other	patient.antireflux_treatment	patient.antireflux_treatment_types.antireflux_treatment_type	patient.barretts_esophagus	patient.bcr_patient_barcode	patient.bcr_patient_uuid	patient.city_of_procurement	patient.country_of_procurement	patient.day_of_form_completion	patient.days_to_birth	patient.days_to_death	patient.days_to_initial_pathologic_diagnosis	patient.days_to_last_followup	patient.drugs.drug.bcr_drug_barcode	patient.drugs.drug.bcr_drug_uuid	patient.drugs.drug.clinical_trail_drug_classification	patient.drugs.drug.day_of_form_completion	patient.drugs.drug.days_to_drug_therapy_end	patient.drugs.drug.days_to_drug_therapy_start	patient.drugs.drug.drug_name	patient.drugs.drug.measure_of_response	patient.drugs.drug.month_of_form_completion	patient.drugs.drug.number_cycles	patient.drugs.drug.prescribed_dose	patient.drugs.drug.prescribed_dose_units	patient.drugs.drug.regimen_indication	patient.drugs.drug.regimen_indication_notes	patient.drugs.drug.regimen_number	patient.drugs.drug.route_of_administrations.route_of_administration	patient.drugs.drug.therapy_ongoing	patient.drugs.drug.therapy_types.therapy_type	patient.drugs.drug.therapy_types.therapy_type_notes
TCGA-3M-AB46	Alive	4.83562	0.0368901	No	4.83562	No	4.83562	427.44.0	Nationwide Children's Hospital	22	STAD	D6C3DD80-0C6A-43F1-B889-17F87CB842B6	12	TCGA	2016	70	Other (please specify)	Fundus/Body and Lesser Curvature	Not Available	Not Available	No	TCGA-3M-AB46	BE6531B2-D1F3-44AB-9C02-1CEAE51EF2BB	Not Available	Not Available	15	Not Available	Not Applicable	0	1703	TCGA-3M-AB46-D62340; TCGA-3M-AB46-D62341	A8A6E33A-7DF9-466B-ABD0-F8EB912CAA9E; 68A96028-7241-4576-BEF3-522FB06F918D	Not Available; Not Available	15; 15	212; 212	92; 92	Fluorouracil; Leucovorin	Complete Response; Complete Response	7; 7	Not Available; Not Available	Not Available; Not Available	Not Available; Not Available	Not Available; Not Available	Not Applicable; Not Applicable	Not Available; Not Available	Not Available; Not Available	NO; NO	Chemotherapy; Ancillary	Not Available; Not Available
TCGA-3M-AB47	Dead	NA	0.0371713	Yes	NA	Yes	1.08219	427.44.0	Nationwide Children's Hospital	22	STAD	C9D76805-6ECA-4555-A744-4F2B8CF5A38C	12	TCGA	2016	51	Stomach (NOS)	Not Available	Not Available	Not Available	No	TCGA-3M-AB47	85C11B74-9E50-4DA1-8C0B-D5677CC801B1	Not Available	Not Available	16	Not Available	Not Available	0	Not Available	TCGA-3M-AB47-D62414; TCGA-3M-AB47-D62415; TCGA-3M-AB47-D63806; TCGA-3M-AB47-D63807; TCGA-3M-AB47-D63808	7085FF17-B2F6-4379-A52C-02E0AE0D3FF8; 0E179CDF-639A-4865-8C10-D026B21350A7; 232467AA-D9FE-4745-9752-0D4468BA22B3; BD0300F3-3F28-4175-B3A5-66933FBA9BA7; B51C6EE9-22F5-4866-B30E-63C380B27504	Not Available; Not Available; Not Available; Not Available; Not Available	16; 16; 19; 19; 19	242; 153; 242; 153; 242	122; 122; 181; 122; 181	5-FU; Epirubicin; Epirubicin; Cisplatin; Cisplatin	Stable Disease; Stable Disease; Stable Disease; Stable Disease; Stable Disease	7; 7; 8; 8; 8	Not Available; Not Available; Not Available; Not Available; Not Available	Not Available; Not Available; Not Available; Not Available; Not Available	Not Available; Not Available; Not Available; Not Available; Not Available	Not Available; Not Available; Not Available; Not Available; Not Available	Not Applicable; Not Applicable; Not Applicable; Not Applicable; Not Applicable	Not Available; Not Available; Not Available; Not Available; Not Available	Not Available; Not Available; Not Available; Not Available; Not Available	NO; NO; NO; NO; NO	Not Available; Chemotherapy; Chemotherapy; Chemotherapy; Chemotherapy	Not Available; Not Available; Not Available; Not Available; Not Available
TCGA-B7-5818	Alive	0.975342	0.171591	No	0.975342	No	0.975342	95.85.0	Nationwide Children's Hospital	22	STAD	9EAD3A2E-FA61-4DCE-A436-E19D42A925CB	12	TCGA	2016	62	Fundus/Body	Not Available	Not Available	H2 Blockers	Not Available	TCGA-B7-5818	6e03b415-84a1-4b91-8717-1a41edd4a255	Not Available	Russia	20	-22792	Not Applicable	0	3
TCGA-B7-A5TI	Alive	1.63014	0.0976108	No	1.63014	No	1.63014	321.64.0	Nationwide Children's Hospital	22	STAD	86CB9ACF-CC23-4BF8-BDA2-522271DE1E99	12	TCGA	2016	52	Fundus/Body	Not Available	YES	H2 Blockers; Antacids	Not Available	TCGA-B7-A5TI	4310A287-5F01-4E0D-94E3-96C5379C3245	Saint Petersburg	Russia	13	-19014	Not Applicable	0	230	TCGA-B7-A5TI-D68105	3D445D2E-4D6C-4F38-816D-11557D91CB96	Not Available	13	231	10	Eloxatin	Complete Response	11	Not Available	Not Available	Not Available	Not Available	Not Applicable	Not Available	Not Available	NO	Chemotherapy	Not Available
TCGA-B7-A5TJ	Alive	0.917808	0.0863762	No	0.917808	No	0.917808	321.64.0	Nationwide Children's Hospital	22	STAD	FE969B6E-2F3C-4606-A7D6-935CC3A50EEA	12	TCGA	2016	74	Fundus/Body	Not Available	YES	H2 Blockers; Antacids	Not Available	TCGA-B7-A5TJ	5624BEAB-545A-4A5B-960E-C33429572272	Saint Petersburg	Russia	13	-27057	Not Applicable	0	25
TCGA-B7-A5TK	Alive	0.789041	0.280244	No	0.789041	No	0.789041	321.64.0	Nationwide Children's Hospital	22	STAD	CB9C599A-E9ED-4FD3-8C9C-CFA1189BD34D	12	TCGA	2016	51	Discrepancy	Not Available	YES	H2 Blockers; Antacids	Unknown	TCGA-B7-A5TK	4ED55013-3853-48EA-909F-7D26D5055637	Saint Petersburg	Russia	13	-18750	Not Applicable	0	55	TCGA-B7-A5TK-D68108	21DF9812-CE12-45E9-8ED5-D0783ABD6A21	Not Available	13	55	13	Xeloda	Complete Response	11	Not Available	Not Available	Not Available	Not Available	Not Applicable	Not Available	Not Available	NO	Chemotherapy	Not Available
TCGA-B7-A5TN	Alive	0.786301	0.199876	No	0.786301	No	0.786301	321.64.0	Nationwide Children's Hospital	22	STAD	15773CD5-2F91-42B8-BE71-97433CEB6AE6	12	TCGA	2016	60	Fundus/Body	Not Available	YES	H2 Blockers; Antacids	Not Available	TCGA-B7-A5TN	77535AF0-DEF4-439C-B50D-8720712235DD	Saint Petersburg	Russia	13	-21962	Not Applicable	0	166	TCGA-B7-A5TN-D68110	044E255F-164A-423E-A529-BE16C9D53E72	Not Available	13	166	23	Cisplatin	Complete Response	11	Not Available	Not Available	Not Available	Not Available	Not Applicable	Not Available	Not Available	NO	Chemotherapy	Not Available
TCGA-BR-4187	Dead	0.386301	0.590243		0.386301	No	0.386301	48.87.0	Nationwide Children's Hospital	22	STAD	47DEA4DF-BF60-464A-A9FD-783C928CA1A1	12	TCGA	2016	56	Antrum/Distal	Not Available	NO	Not Available	Not Available	TCGA-BR-4187	12071070-d06b-4c7b-a7b1-77c84963abe6	Kazan	Russia	2	-20635	Not Applicable	0	0
TCGA-BR-4191	Dead	1.52877	0.459746		1.52877	No	1.52877	48.87.0	Nationwide Children's Hospital	22	STAD	2F62074A-D981-48F1-A44A-B7021791BD17	12	TCGA	2016	72	Not Available	Not Available	NO	Not Available	Not Available	TCGA-BR-4191	74f859cf-6df5-4e96-ae6b-cfaab691d5fd	Kazan	Russia	2	-26562	Not Applicable	0	0	TCGA-BR-4191-D21832; TCGA-BR-4191-D34867; TCGA-BR-4191-D34868	FB0CF767-1C09-4947-A54C-0430D365B7DB; F094AE2F-D6F4-4A3B-AB37-50384861F5F7; C0185AF6-78AF-4986-AAE1-4CE1614B5E41	Not Available; Not Available; Not Available	21; 5; 5	104; 104; 104	3; 3; 3	Docetaxel; Cisplatin; 5-Fluorouracil	Not Available; Unknown; Unknown	2; 9; 9	4; Not Available; Not Available	75; Not Available; Not Available	mg/m2; Not Available; Not Available	ADJUVANT; Not Available; Not Available	Not Applicable; Not Applicable; Not Applicable	1; Not Available; Not Available	IV; Not Available; Not Available	NO; NO; NO	Chemotherapy; Chemotherapy; Chemotherapy	Not Available; Not Available; Not Available
TCGA-BR-4201	Dead	2.57534	0.570851		2.57534	No	2.57534	48.87.0	Nationwide Children's Hospital	22	STAD	8762FB84-EA08-4A79-A750-B8B17A8E2D3D	12	TCGA	2016	66	Cardia/Proximal	Not Available	Not Available	Not Available	Not Available	TCGA-BR-4201	8520654b-2192-46cf-9d72-1ddb885a7c55	Saratov	Russia	2	-24354	Not Applicable	0	0	TCGA-BR-4201-D21839; TCGA-BR-4201-D33387	5BB6E54D-DF0D-4D35-87E3-3E90423A6224; 550C74E7-B697-4F1B-B06D-454E119ABAAE	Not Available; Not Available	21; 29	137; 137	21; 21	Cisplatin; 5-Fluorouracil	Not Available; Unknown	2; 6	3; Not Available	75; Not Available	mg/m2; Not Available	ADJUVANT; Not Available	Not Applicable; Not Applicable	1; Not Available	IV; Not Available	NO; NO	Chemotherapy; Chemotherapy	Not Available; Not Available
TCGA-BR-4253	Dead	0.339726	0.391548		0.339726	No	0.339726	48.87.0	Nationwide Children's Hospital	22	STAD	FE8F1064-C9CE-43EE-BE5F-312E84ADC9C4	12	TCGA	2016	80	Fundus/Body	Not Available	NO	Not Available	Not Available	TCGA-BR-4253	411257a4-a148-4606-8c8b-f9f1240e40ed	Kazan	Russia	6	-29397	Not Applicable	0	0
TCGA-BR-4256	Dead	0.778082	10.3348		0.778082	No	0.778082	48.87.0	Nationwide Children's Hospital	22	STAD	337D46ED-0555-4801-8808-C3EEFC1B3911	12	TCGA	2016	80	Antrum/Distal	Not Available	NO	Not Available	Not Available	TCGA-BR-4256	7b0d69ca-13a6-46e0-839c-e433bbede3ad	Kazan	Russia	6	-29441	Not Applicable	0	0
TCGA-BR-4257	Dead	0.805479	0.170822		0.805479	No	0.805479	48.87.0	Nationwide Children's Hospital	22	STAD	14CDC501-D1F4-48F6-9C42-FC4C2E99945E	12	TCGA	2016	79	Antrum/Distal	Not Available	NO	Not Available	Not Available	TCGA-BR-4257	da112431-5579-4fd1-a230-9144b359b0e9	Kazan	Russia	6	-29014	Not Applicable	0	0
TCGA-BR-4267	Dead	0.515068	0.0970714		0.515068	No	0.515068	48.87.0	Nationwide Children's Hospital	22	STAD	4CFA3642-5207-4B67-882C-9C5A1BBA44D8	12	TCGA	2016	51	Not Available	Not Available	NO	Not Available	Not Available	TCGA-BR-4267	0d0f0200-25b8-483b-b04a-82a7833b4d30	Ryazan	Russia	26	-18699	Not Applicable	0	0
TCGA-BR-4279	Dead	0.79726	0.224287		0.79726	No	0.79726	48.87.0	Nationwide Children's Hospital	22	STAD	40170A65-689D-4399-8958-6F2A66763569	12	TCGA	2016	43	Not Available	Not Available	NO	Not Available	Not Available	TCGA-BR-4279	117eb38b-0c62-4336-a866-fa5bd013256a	Ryazan	Russia	13	-16065	Not Applicable	0	0	TCGA-BR-4279-D28736; TCGA-BR-4279-D28739; TCGA-BR-4279-D28738; TCGA-BR-4279-D28737	B9FA89E8-EABF-40BC-BA99-A5C8C3998E1B; B5657D71-90E2-4C17-BC26-67252AFE9687; 0AE895CA-CC2E-4609-9227-679397E29B30; 6DAA089B-8DBA-47DB-8389-9B6902193F22	Not Available; Not Available; Not Available; Not Available	29; 29; 29; 29	115; 115; 115; 115	27; 27; 27; 27	Docetaxel; 5-Fluorouracil; Leucovorin; Cisplatin	Not Available; Not Available; Not Available; Not Available	2; 2; 2; 2	3; 3; 3; 3	40; 400; 400; 40	mg/m2; mg/m2/day; mg/m2; mg/m2	ADJUVANT; ADJUVANT; ADJUVANT; ADJUVANT	Not Applicable; Not Applicable; Not Applicable; Not Applicable	1; 1; 1; 1	IV; IV; IV; IV	NO; NO; NO; NO	Chemotherapy; Chemotherapy; Chemotherapy; Chemotherapy	Not Available; Not Available; Not Available; Not Available
TCGA-BR-4280	Dead	0.550685	0.0593553		0.550685	No	0.550685	48.87.0	Nationwide Children's Hospital	22	STAD	D2EA5E89-501A-4CC0-B2DC-87AC15203BCF	12	TCGA	2016	78	Not Available	Not Available	NO	Not Available	Not Available	TCGA-BR-4280	e0916597-e489-45ef-a8f7-653a3c6591ef	Ryazan	Russia	13	-28515	Not Applicable	0	0
TCGA-BR-4294	Alive	0	0.145743	No	0	No	0	48.87.0	Nationwide Children's Hospital	22	STAD	46AD4C7E-3A5E-4F2F-8419-9E29028A8E51	12	TCGA	2016	65	Fundus/Body	Not Available	NO	Not Available	Not Available	TCGA-BR-4294	acab1362-c8a0-448b-8533-0cd84d97959c	Saratov	Russia	13	-23758	Not Applicable	0	0
TCGA-BR-4357	Alive	0	0.66421	No	0	No	0	57.88.0	Nationwide Children's Hospital	22	STAD	56FCACC0-AF56-4272-A15E-7C9EA6DA9C3E	12	TCGA	2016	58	Fundus/Body	Not Available	NO	Not Available	Not Available	TCGA-BR-4357	bec83dff-2bba-4467-92aa-5dc3db9e0eaf	Kazan	Russia	6	-21295	Not Applicable	0	0
TCGA-BR-4361	Alive	0	0.081885	No	0	No	0	57.88.0	Nationwide Children's Hospital	22	STAD	E43672DD-EF16-421E-B913-468F90A5B4DA	12	TCGA	2016	66	Not Available	Not Available	NO	Not Available	Not Available	TCGA-BR-4361	29ed984c-74b5-4016-a649-c32e5d1d9869	Ryazan	Russia	6	-24260	Not Applicable	0	0
TCGA-BR-4363	Alive	0	0.115033	No	0	No	0	57.88.0	Nationwide Children's Hospital	22	STAD	70BDE666-B0DF-47D3-A0EC-5778DE3886CF	12	TCGA	2016	60	Fundus/Body	Not Available	NO	Not Available	Not Available	TCGA-BR-4363	66bca2f8-f269-454d-abe2-ce51a0704645	Kazan	Russia	6	-22196	Not Applicable	0	0
TCGA-BR-4366	Alive	0	0.11703	No	0	No	0	57.88.0	Nationwide Children's Hospital	22	STAD	93B96058-7476-4EB6-AB2A-8EC924864D41	12	TCGA	2016	87	Antrum/Distal	Not Available	NO	Not Available	Not Available	TCGA-BR-4366	525a6978-2d7b-4f3a-ac68-13fe8cbbbdcc	Kazan	Russia	6	-32024	Not Applicable	0	0
TCGA-BR-4367	Alive	0	0.0775165	No	0	No	0	57.88.0	Nationwide Children's Hospital	22	STAD	7FA08188-1F9B-4FB8-88FA-E9B5E0A3644F	12	TCGA	2016	78	Antrum/Distal	Not Available	NO	Not Available	Not Available	TCGA-BR-4367	d139bd0c-2eeb-44ec-856b-e77cb03d294e	Kazan	Russia	6	-28817	Not Applicable	0	0
TCGA-BR-4368	Alive	0	0.235237	No	0	No	0	57.88.0	Nationwide Children's Hospital	22	STAD	2C9AD516-8AC8-431C-A65C-345DF07B361E	12	TCGA	2016	78	Antrum/Distal	Not Available	NO	Not Available	Not Available	TCGA-BR-4368	449bf2be-b20e-4ad0-9ffb-910d83114018	Kazan	Russia	6	-28770	Not Applicable	0	0
TCGA-BR-4369	Alive	0	0.12618	No	0	No	0	57.88.0	Nationwide Children's Hospital	22	STAD	1FA50975-6C7A-494A-8B79-D61C0EC6A833	12	TCGA	2016	75	Cardia/Proximal	Not Available	NO	Not Available	Not Available	TCGA-BR-4369	fe9a5fcf-ff99-4dd1-8cc7-ed9f4b9d952b	Kazan	Russia	6	-27509	Not Applicable	0	0
TCGA-BR-4370	Alive	0	0.358509	No	0	No	0	57.88.0	Nationwide Children's Hospital	22	STAD	E6C467B8-4068-4192-9EFA-8C4393C104F6	12	TCGA	2016	74	Antrum/Distal	Not Available	NO	Not Available	Not Available	TCGA-BR-4370	a2a71cb0-9dbd-45cc-8867-da84500515e7	Kazan	Russia	2	-27344	Not Applicable	0	0
TCGA-BR-4371	Alive	0	0.119821	No	0	No	0	57.88.0	Nationwide Children's Hospital	22	STAD	8D03591A-5B9A-4EDD-8EFC-F4A9D5825BB3	12	TCGA	2016	71	Not Available	Not Available	NO	Not Available	Not Available	TCGA-BR-4371	c2f90f1a-a81b-465e-8e6b-5f02a21b27dd	Saratov	Russia	2	-26290	Not Applicable	0	0
TCGA-BR-6452	Alive	2.89041	0.122739	No	2.89041	No	2.89041	129.82.0	Nationwide Children's Hospital	22	STAD	89FC50C2-C2EC-4F2E-B23C-7D5BB3AF23ED	12	TCGA	2016	78	Fundus/Body	Not Available	Not Available	Not Available	Not Available	TCGA-BR-6452	27988b3e-cde1-4f4b-82a1-6d8ad08db8e9	Tver	Russia	19	-28827	Not Applicable	0	29
TCGA-BR-6453	Alive	1.32877	0.65471	No	1.32877	No	1.32877	129.82.0	Nationwide Children's Hospital	22	STAD	BEB7C339-DCA6-4FF2-B114-3F0C77FDB233	12	TCGA	2016	54	Fundus/Body	Not Available	Not Available	Not Available	Not Available	TCGA-BR-6453	ae633e83-303f-4a90-ac3b-34458fd9beef	Tver	Russia	21	-20061	Not Applicable	0	0
TCGA-BR-6454	Alive	0	0.10165	No	0	No	0	129.82.0	Nationwide Children's Hospital	22	STAD	61D3036E-55A4-4CCC-BB04-D0B60948FA75	12	TCGA	2016	58	Cardia/Proximal	Not Available	Not Available	Not Available	Not Available	TCGA-BR-6454	ac2cbce4-4ba8-42c9-ac61-70f42995588e	Tver	Russia	21	-21501	Not Applicable	0	0
TCGA-BR-6455	Dead	1.15616	0.16543	Yes	1.15616	Yes	1.05479	129.82.0	Nationwide Children's Hospital	22	STAD	1909DE36-9277-46E8-A4B1-CEAA9B344468	12	TCGA	2016	59	Fundus/Body	Not Available	Not Available	Not Available	Not Available	TCGA-BR-6455	75a29059-4705-4a55-bc3d-f5923b24b358	Tver	Russia	19	-21865	Not Applicable	0	43	TCGA-BR-6455-D29820; TCGA-BR-6455-D29821; TCGA-BR-6455-D29822	17B02BF2-584F-439C-9C5C-86CE0B01449E; D67276A0-F271-4D63-BA0F-EED534691DB5; 382E9A61-0E25-4BF8-82DD-860295903BCE	Not Available; Not Available; Not Available	29; 29; 29	131; 131; 131	44; 44; 44	Etoposide phosphate; 5-Fluorouracil; Leucovorin	Not Available; Not Available; Not Available	3; 3; 3	3; 3; 3	200; 750; 100	mg/day; mg/day; mg/day	ADJUVANT; ADJUVANT; ADJUVANT	Not Applicable; Not Applicable; Not Applicable	Not Available; Not Available; Not Available	IV; IV; IV	NO; NO; NO	Chemotherapy; Chemotherapy; Other, specify in notes	Not Available; Not Available; Ancillary
TCGA-BR-6456	Dead	1.4411	0.194339	No	1.4411	No	1.4411	129.82.0	Nationwide Children's Hospital	22	STAD	FDC7E116-A661-49D4-981B-1892BF3216CB	12	TCGA	2016	74	Fundus/Body	Not Available	Not Available	Not Available	Not Available	TCGA-BR-6456	1ca3c5e0-32b0-4467-8ec0-ca212e35d2b3	Tver	Russia	21	-27288	Not Applicable	0	0
TCGA-BR-6457	Alive	1.13973	0.324004	No	1.13973	No	1.13973	129.82.0	Nationwide Children's Hospital	22	STAD	48908033-6947-4710-A212-142A288DC760	12	TCGA	2016	69	Fundus/Body	Not Available	Not Available	Not Available	Not Available	TCGA-BR-6457	05ce16d4-a999-491a-91ad-9449a57228ff	Kiev	Ukraine	23	-25396	Not Applicable	0	41	TCGA-BR-6457-D30817; TCGA-BR-6457-D30818	20F9746C-645D-4ABD-ADC4-8BACE2E1BBAB; 0E8A2B84-2A74-4A66-8F9D-CB2C1DC6D95B	Not Available; Not Available	17; 17	126; 126	31; 31	Leucovorin; 5-Fluorouracil	Complete Response; Complete Response	4; 4	Not Available; Not Available	Not Available; Not Available	Not Available; Not Available	Not Available; Not Available	Not Applicable; Not Applicable	Not Available; Not Available	Not Available; Not Available	NO; NO	Ancillary; Chemotherapy	Not Available; Not Available
TCGA-BR-6458	Dead	1.61096	0.148218	Yes	1.61096	Yes	1.5726	129.82.0	Nationwide Children's Hospital	22	STAD	CDA6F0D7-95FB-4D14-83D0-A4275F6515E2	12	TCGA	2016	57	Fundus/Body	Not Available	Not Available	Not Available	Not Available	TCGA-BR-6458	e516880b-c4e5-43cd-a358-be0db88564d7	Kiev	Ukraine	21	-21069	Not Applicable	0	41	TCGA-BR-6458-D30862; TCGA-BR-6458-D30863; TCGA-BR-6458-D30864	329B1450-1CBA-4CF7-A0A2-F6EA2E19F46C; 2CE0589D-6B0E-40B9-98B7-8CDD365F4C80; 843BC274-766C-438D-8603-FD34A0DD704A	Not Available; Not Available; Not Available	17; 17; 17	167; 167; 98	58; 58; 58	5-Fluorouracil; Leucovorin; Etoposide	Complete Response; Complete Response; Complete Response	4; 4; 4	Not Available; Not Available; Not Available	Not Available; Not Available; Not Available	Not Available; Not Available; Not Available	Not Available; Not Available; Not Available	Not Applicable; Not Applicable; Not Applicable	Not Available; Not Available; Not Available	Not Available; Not Available; Not Available	NO; NO; NO	Chemotherapy; Ancillary; Chemotherapy	Not Available; Not Available; Not Available
TCGA-BR-6563	Alive	3.26027	0.345396	No	3.26027	Yes	0.405479	165.79.0	Nationwide Children's Hospital	22	STAD	E21566FF-F356-41AB-A894-37D3B2314E97	12	TCGA	2016	60	Antrum/Distal	Not Available	Not Available	Not Available	Not Available	TCGA-BR-6563	9d7305be-60a3-4ecf-856a-bd5321166590	Tver	Russia	23	-21936	Not Applicable	0	26	TCGA-BR-6563-D40649; TCGA-BR-6563-D40651; TCGA-BR-6563-D40653; TCGA-BR-6563-D40655	CF9D5B5A-E824-42E3-83D0-12C88C7F9F78; 85F8652E-5C14-44F8-9F42-1BEB7FEF8158; 84F5091F-4FCF-49AF-984B-902DEF77524F; D97E90FB-801B-458A-8FB0-768EC4B13B19	Not Available; Not Available; Not Available; Not Available	26; 26; 26; 26	330; 330; 330; 330	157; 157; 157; 157	Doxorubicin; Cyclophosphane; Vincristine; Dacarbazine	Complete Response; Complete Response; Complete Response; Complete Response	2; 2; 2; 2	Not Available; Not Available; Not Available; Not Available	Not Available; Not Available; Not Available; Not Available	Not Available; Not Available; Not Available; Not Available	Not Available; Not Available; Not Available; Not Available	Not Applicable; Not Applicable; Not Applicable; Not Applicable	Not Available; Not Available; Not Available; Not Available	Not Available; Not Available; Not Available; Not Available	NO; NO; NO; NO	Chemotherapy; Chemotherapy; Chemotherapy; Chemotherapy	Not Available; Not Available; Not Available; Not Available
TCGA-BR-6564	Dead	2.17534	0.417056	No	2.17534	No	2.17534	152.81.0	Nationwide Children's Hospital	22	STAD	D87AD849-5075-481C-B70D-FA0945F673C1	12	TCGA	2016	46	Fundus/Body	Not Available	Not Available	Not Available	Not Available	TCGA-BR-6564	af1086cc-b330-4ad6-ae1c-3b5c7259949a	Tver	Russia	23	-17129	Not Applicable	0	25
TCGA-BR-6565	Dead	0.764384	0.1149	Yes	0.764384	Yes	0.764384	129.82.0	Nationwide Children's Hospital	22	STAD	31EF42DE-99E2-48F6-BAC3-604BF21EE4BF	12	TCGA	2016	67	Fundus/Body	Not Available	Not Available	Not Available	Not Available	TCGA-BR-6565	daecea36-b379-46ce-8ae9-a38d22556ce2	Tver	Russia	23	-24495	Not Applicable	0	19
TCGA-BR-6566	Alive	2.73151	0.0861044	No	2.73151	No	2.73151	129.82.0	Nationwide Children's Hospital	22	STAD	CC36F9EB-5F7A-4B59-8399-E539BB6A0B39	12	TCGA	2016	64	Fundus/Body	Not Available	Not Available	Not Available	Not Available	TCGA-BR-6566	43f0421c-6578-4d77-9314-ef0305c7efbd	Tver	Not Available	23	-23404	Not Applicable	0	19
TCGA-BR-6705	Dead	2.13425	0.351289	Yes	2.13425	Yes	2.13425	152.81.0	Nationwide Children's Hospital	22	STAD	E1A709B4-EAF1-4599-BC70-189FA32BE44A	12	TCGA	2016	68	Fundus/Body	Not Available	Not Available	Not Available	Not Available	TCGA-BR-6705	b14f2fcb-e869-475e-bc7c-adaf6e7e636f	Kiev	Ukraine	23	-25073	Not Applicable	0	53
TCGA-BR-6707	Alive	1.34521	0.0304067	No	1.34521	Yes	1.16712	152.81.0	Nationwide Children's Hospital	22	STAD	ECC63B04-DBF7-4712-BFF3-01D36C205C3D	12	TCGA	2016	75	Fundus/Body	Not Available	Not Available	Not Available	Not Available	TCGA-BR-6707	df3df249-86c2-43d4-abe1-796cd7df653f	Kiev	Ukraine	1	-27529	Not Applicable	0	30	TCGA-BR-6707-D40122; TCGA-BR-6707-D40125; TCGA-BR-6707-D40136	6AFF62B3-4BA0-4BFD-B451-FE8172EE9B2A; A76318ED-0715-445A-9342-52629BA75F3D; 9D139348-6DC9-4EE1-B638-75BE15D7848F	Not Available; Not Available; Not Available	13; 13; 13	491; 491; 491	426; 426; 426	Oxaliplatin; Leucovorin; 5-Fluorouracil	Clinical Progressive Disease; Clinical Progressive Disease; Clinical Progressive Disease	2; 2; 2	Not Available; Not Available; Not Available	Not Available; Not Available; Not Available	Not Available; Not Available; Not Available	Not Available; Not Available; Not Available	Not Applicable; Not Applicable; Not Applicable	Not Available; Not Available; Not Available	Not Available; Not Available; Not Available	NO; NO; NO	Chemotherapy; Ancillary; Chemotherapy	Not Available; Not Available; Not Available
TCGA-BR-6709	Dead	1.0137	0.321582	Yes	1.0137	Yes	1.0137	152.81.0	Nationwide Children's Hospital	22	STAD	62DF1FA1-4663-4F6A-8BC9-4B5607DC9E29	12	TCGA	2016	57	Cardia/Proximal	Not Available	Not Available	Not Available	Not Available	TCGA-BR-6709	6f70e9f0-580b-4199-934b-dacd29fb28a0	Kiev	Ukraine	23	-20935	Not Applicable	0	38	TCGA-BR-6709-D31221; TCGA-BR-6709-D31222; TCGA-BR-6709-D31224; TCGA-BR-6709-D40140	4864A635-4F6F-4C10-9485-704AC74F5A4B; F0C88A74-DF3A-4D22-AEDF-7F0E70E0680F; 6C068635-DBC3-4E67-9F40-AC44B0357F25; E3F514A5-EE64-4E72-8A52-85A3A43E8AA0	Not Available; Not Available; Not Available; Not Available	25; 25; 25; 13	206; 206; 206; 206	61; 61; 61; 61	5-Fluorouracil; Leucovorin; Cisplatin; Carboplatin	Partial Response; Partial Response; Partial Response; Partial Response	4; 4; 4; 2	Not Available; Not Available; Not Available; Not Available	Not Available; Not Available; Not Available; Not Available	Not Available; Not Available; Not Available; Not Available	Not Available; Not Available; Not Available; Not Available	Not Applicable; Not Applicable; Not Applicable; Not Applicable	Not Available; Not Available; Not Available; Not Available	Not Available; Not Available; Not Available; Not Available	NO; NO; NO; NO	Chemotherapy; Ancillary; Chemotherapy; Chemotherapy	Not Available; Not Available; Not Available; Not Available
TCGA-BR-6710	Alive	0.747945	0.0271541	No	0.747945	No	0.747945	152.81.0	Nationwide Children's Hospital	22	STAD	A4B73B5E-2C83-4256-97C4-2F489CEBEB21	12	TCGA	2016	41	Gastroesophageal Junction	Not Available	Not Available	Not Available	Not Available	TCGA-BR-6710	012e99fe-e3e8-4bb0-bb74-5b0c9992187c	Kiev	Ukraine	23	-15316	Not Applicable	0	21	TCGA-BR-6710-D31240; TCGA-BR-6710-D31241	8ECA218B-1057-4600-936D-A13A13AE9967; 9E8C3054-20C3-473D-A67C-7DB67BC91F45	Not Available; Not Available	25; 25	85; 85	78; 78	Leucovorin; 5-Fluorouracil	Complete Response; Complete Response	4; 4	Not Available; Not Available	Not Available; Not Available	Not Available; Not Available	Not Available; Not Available	Not Applicable; Not Applicable	Not Available; Not Available	Not Available; Not Available	NO; NO	Ancillary; Chemotherapy	Not Available; Not Available
TCGA-BR-6801	Alive	3.35068	0.0457225	No	3.35068	No	3.35068	152.81.0	Nationwide Children's Hospital	22	STAD	9A09D6E0-4152-42F4-99FF-8D8C0595FCA0	12	TCGA	2016	70	Fundus/Body	Not Available	Not Available	Not Available	Not Available	TCGA-BR-6801	24fed326-bdcf-4c20-a06e-7c1c3d6c9cc5	Tver	Russia	25	-25637	Not Applicable	0	35
TCGA-BR-6802	Alive	2.57534	0.249506	No	2.57534	Yes	2.21096	152.81.0	Nationwide Children's Hospital	22	STAD	4D7C7474-6DBC-4048-9302-7310B8EDF183	12	TCGA	2016	65	Fundus/Body	Not Available	Not Available	Not Available	Not Available	TCGA-BR-6802	7c831a1d-3253-4af4-a0ff-7fe9ff9af1ce	Tver	Russia	25	-23915	Not Applicable	0	23	TCGA-BR-6802-D55551; TCGA-BR-6802-D55552; TCGA-BR-6802-D55554	C441D6D1-CFEC-4B73-B8F3-3F8611A92695; 87FBC3EE-A36B-487B-9AAD-EF6CF8BFA1E5; 3DC5F8EC-083B-4BDA-8B47-2CCB843ECD9C	Not Available; Not Available; Not Available	8; 8; 8	854; 854; 940	847; 847; 875	Leucovorin; 5-Fluorouracil; Xeloda	Complete Response; Complete Response; Complete Response	1; 1; 1	Not Available; Not Available; Not Available	Not Available; Not Available; Not Available	Not Available; Not Available; Not Available	Not Available; Not Available; Not Available	Not Applicable; Not Applicable; Not Applicable	Not Available; Not Available; Not Available	Not Available; Not Available; Not Available	NO; NO; NO	Ancillary; Chemotherapy; Chemotherapy	Not Available; Not Available; Not Available
TCGA-BR-6803	Alive	2.6	0.179256	No	2.6	No	2.6	152.81.0	Nationwide Children's Hospital	22	STAD	721ED6FE-15EC-4C7C-ACF9-DA565D67B528	12	TCGA	2016	54	Fundus/Body	Not Available	Not Available	Not Available	Not Available	TCGA-BR-6803	2f90209b-7464-4d7e-83d1-67850c263ded	Tver	Russia	31	-19751	Not Applicable	0	20
TCGA-BR-6852	Alive	3.74521	0.365357	No	3.74521	No	3.74521	152.81.0	Nationwide Children's Hospital	22	STAD	60D760F5-B6C8-448C-AF50-776CBEC75F6B	12	TCGA	2016	64	Gastroesophageal Junction	Not Available	Not Available	Not Available	Not Available	TCGA-BR-6852	44799c67-61cd-4f3e-bdbc-423e2e0fd2e8	Kiev	Ukraine	6	-23469	Not Applicable	0	8
TCGA-BR-7196	Alive	1.82466	0.255199	No	1.82466	Yes	0.953425	165.79.0	Nationwide Children's Hospital	22	STAD	057921FE-FA5E-48D3-8D97-D037D3FEFCBF	12	TCGA	2016	64	Cardia/Proximal	Not Available	Not Available	Not Available	Not Available	TCGA-BR-7196	1b641270-18f8-4257-821b-d26179e08e28	Kiev	Ukraine	20	-23611	Not Applicable	0	37	TCGA-BR-7196-D34110; TCGA-BR-7196-D34111; TCGA-BR-7196-D34115; TCGA-BR-7196-D34116; TCGA-BR-7196-D34117; TCGA-BR-7196-D34118	EE4F8265-96A3-4C0E-9013-C4C96C438852; 41E004B1-1A32-46B7-BB6A-4809C5F44CA4; 0BC87D30-C6B5-44C8-8B67-E468F801CF6C; FF0CB97A-8CAF-48CE-9C1C-CCB9990FBDDE; 11ACEF5E-24B9-4B3B-8452-8F49DD2B3BD8; 809AB54A-55EF-4742-AD01-ABC4F7ABF642	Not Available; Not Available; Not Available; Not Available; Not Available; Not Available	30; 30; 30; 30; 30; 30	390; 390; 390; 149; 149; 149	348; 348; 348; 83; 83; 83	5-Fluorouracil; Leucovorin; Cisplatin; Etoposide; Leucovorin; 5-Fluorouracil	Unknown; Unknown; Unknown; Unknown; Unknown; Unknown	7; 7; 7; 7; 7; 7	Not Available; Not Available; Not Available; Not Available; Not Available; Not Available	Not Available; Not Available; Not Available; Not Available; Not Available; Not Available	Not Available; Not Available; Not Available; Not Available; Not Available; Not Available	Not Available; Not Available; Not Available; Not Available; Not Available; Not Available	Not Applicable; Not Applicable; Not Applicable; Not Applicable; Not Applicable; Not Applicable	Not Available; Not Available; Not Available; Not Available; Not Available; Not Available	Not Available; Not Available; Not Available; Not Available; Not Available; Not Available	NO; NO; NO; NO; NO; NO	Chemotherapy; Ancillary; Chemotherapy; Chemotherapy; Ancillary; Chemotherapy	Not Available; Not Available; Not Available; Not Available; Not Available; Not Available
TCGA-BR-7197	Alive	0.767123	0.114634	No	0.767123	No	0.767123	211.76.0	Nationwide Children's Hospital	22	STAD	B1AB1E82-226F-42F1-9454-5DC7AD607115	12	TCGA	2016	69	Antrum/Distal	Not Available	Not Available	Not Available	Not Available	TCGA-BR-7197	79dbe26f-930b-420a-9a2e-483e3318ca10	Kiev	Ukraine	20	-25445	Not Applicable	0	46
TCGA-BR-7704	Alive	2.93699	0.0411028	No	2.93699	No	2.93699	165.79.0	Nationwide Children's Hospital	22	STAD	73C519B3-B00A-4DE1-A19D-28A9C04752D3	12	TCGA	2016	69	Fundus/Body	Not Available	Not Available	Not Available	Not Available	TCGA-BR-7704	9ef7582b-d4c1-4036-a1ed-ef65aa46fc60	Tver	Russia	18	-25300	Not Applicable	0	38
TCGA-BR-7707	Alive	2.9863	0.154454	No	2.9863	No	2.9863	165.79.0	Nationwide Children's Hospital	22	STAD	011FD1E6-6036-42B2-9077-86D53254EB9F	12	TCGA	2016	69	Fundus/Body	Not Available	Not Available	Not Available	Not Available	TCGA-BR-7707	84d2d341-9e52-49ab-8c51-417208834c5d	Tver	Russia	18	-25325	Not Applicable	0	4
TCGA-BR-7715	Alive	2.80274	0.0802483	No	2.80274	No	2.80274	165.79.0	Nationwide Children's Hospital	22	STAD	141F2BA2-2444-4494-8F8D-BBCF7D2C001D	12	TCGA	2016	65	Fundus/Body	Not Available	Not Available	Not Available	Not Available	TCGA-BR-7715	69704642-ba65-4a45-8f13-95d847185045	Tver	Russia	2	-23861	Not Applicable	0	32
TCGA-BR-7716	Alive	3.31507	0.371392	No	3.31507	No	3.31507	165.79.0	Nationwide Children's Hospital	22	STAD	583E0A23-78A7-45C1-A103-C97CD2B5FBB9	12	TCGA	2016	62	Fundus/Body	Not Available	Not Available	Not Available	Not Available	TCGA-BR-7716	ca21c55f-45a7-42af-be07-430990d5445b	Tver	Not Available	2	-22829	Not Applicable	0	25
TCGA-BR-7717	Dead	1.51233	0.0184917	No	1.51233	No	1.51233	165.79.0	Nationwide Children's Hospital	22	STAD	05672D59-4E22-438F-96C0-5535669A9166	12	TCGA	2016	63	Cardia/Proximal	Not Available	Not Available	Not Available	Not Available	TCGA-BR-7717	93a337ae-2bd3-4464-b38f-93dff92d3fde	Tver	Russia	2	-23102	Not Applicable	0	21
TCGA-BR-7722	Dead	1.27671	0.25181	No	1.27671	No	1.27671	211.76.0	Nationwide Children's Hospital	22	STAD	0CEC7891-9FDA-4CE7-83E8-8C6D725FF05D	12	TCGA	2016	62	Gastroesophageal Junction	Not Available	Not Available	Not Available	Not Available	TCGA-BR-7722	8d3e3d09-bc61-4d5e-b8d6-5aee6cb488ae	Kiev	Ukraine	25	-22701	Not Applicable	0	5
TCGA-BR-7723	Dead	2.39452	0.201508	Yes	2.39452	Yes	1.53151	165.79.0	Nationwide Children's Hospital	22	STAD	2B31E867-2E61-4D86-AD3F-812462C8D50A	12	TCGA	2016	59	Fundus/Body	Not Available	Not Available	Not Available	Not Available	TCGA-BR-7723	bb3729fe-2fa2-47fc-afde-c14036cb84f5	Kiev	Not Available	21	-21839	Not Applicable	0	139	TCGA-BR-7723-D35684; TCGA-BR-7723-D35685; TCGA-BR-7723-D35687	DA50050C-6CA2-4E7B-B9D1-287A598AFDBB; 9FB5C566-828D-41C2-935A-729E2604E0BD; B103EE4D-DE41-4C61-AD3C-414254C85244	Not Available; Not Available; Not Available	5; 5; 5	564; 564; 564	559; 559; 559	Etoposide; Carboplatin; 5-Fluorouracil	Unknown; Unknown; Unknown	10; 10; 10	Not Available; Not Available; Not Available	Not Available; Not Available; Not Available	Not Available; Not Available; Not Available	Not Available; Not Available; Not Available	Not Applicable; Not Applicable; Not Applicable	Not Available; Not Available; Not Available	Not Available; Not Available; Not Available	NO; NO; NO	Chemotherapy; Chemotherapy; Chemotherapy	Not Available; Not Available; Not Available
TCGA-BR-7851	Dead	NA	0.423094	No	NA	No	NA	211.76.0	Nationwide Children's Hospital	22	STAD	39BF0AA6-3319-4DFB-AD19-374E074541B0	12	TCGA	2016	74	Fundus/Body	Not Available	Not Available	Not Available	Not Available	TCGA-BR-7851	08c73b36-ede5-4136-b73b-0e964d432f89	Tver	Russia	20	-27091	Not Applicable	0	30
TCGA-BR-7901	Dead	0.287671	0.23842	No	0.287671	Yes	0.249315	211.76.0	Nationwide Children's Hospital	22	STAD	08A118AB-D7D3-4373-A57D-1BCE48727415	12	TCGA	2016	74	Gastroesophageal Junction	Not Available	Not Available	Not Available	Not Available	TCGA-BR-7901	9b5e5122-8ea0-432c-bc64-932bf376fffd	Kiev	Ukraine	20	-27031	Not Applicable	0	29
TCGA-BR-7957	Dead	0.756164	0.459746	No	0.756164	No	0.756164	211.76.0	Nationwide Children's Hospital	22	STAD	FEBD26AC-BE77-448A-AE27-62EF3589C861	12	TCGA	2016	50	Fundus/Body	Not Available	Not Available	Not Available	Not Available	TCGA-BR-7957	0dfa566e-8fb2-4288-81ce-b4bcce674b06	Tver	Russia	16	-18517	Not Applicable	0	21
TCGA-BR-7958	Alive	2.46301	0.280956	No	2.46301	No	2.46301	220.78.0	Nationwide Children's Hospital	22	STAD	62B2F55C-03EE-4508-9891-6A9913861FBB	12	TCGA	2016	60	Fundus/Body	Not Available	Not Available	Not Available	Not Available	TCGA-BR-7958	1fb6c06e-ecf4-4b4c-bb15-df8c0a9fad8f	Tver	Russia	14	-22204	Not Applicable	0	5
TCGA-BR-7959	Alive	2.76712	0.314986	No	2.76712	No	2.76712	220.78.0	Nationwide Children's Hospital	22	STAD	405C4714-FEA0-49ED-A607-0D4D0F568EFA	12	TCGA	2016	59	Cardia/Proximal	Not Available	Not Available	Not Available	Not Available	TCGA-BR-7959	b16167d0-d7d7-408e-bd0e-ce429b7f828c	Tver	Russia	14	-21730	Not Applicable	0	33	TCGA-BR-7959-D39862	3880CA8D-5764-4491-92DF-20C3C89BA3C2	Not Available	5	127	35	Etoposide	Complete Response	2	Not Available	Not Available	Not Available	Not Available	Not Applicable	Not Available	Not Available	NO	Chemotherapy	Not Available
TCGA-BR-8058	Alive	3.10411	0.249263	No	3.10411	Yes	0.243836	220.78.0	Nationwide Children's Hospital	22	STAD	04E56143-AF9D-433F-BE27-43FB25976121	12	TCGA	2016	53	Antrum/Distal	Not Available	Not Available	Not Available	Not Available	TCGA-BR-8058	4685dc14-1809-47ea-aba9-9bde72f6661b	Tver	Russia	2	-19658	Not Applicable	0	35
TCGA-BR-8059	Dead	1.20274	0.285698	No	1.20274	No	1.20274	220.78.0	Nationwide Children's Hospital	22	STAD	4AA86AF8-0EA1-4C86-8FBF-D425799210BE	12	TCGA	2016	72	Fundus/Body	Not Available	Unknown	Unknown	Unknown	TCGA-BR-8059	bae3c762-d894-4742-860c-43d18659b4bc	Tver	Russia	9	-26474	Not Applicable	0	25
TCGA-BR-8060	Dead	0.953425	0.420078	No	0.953425	No	0.953425	220.78.0	Nationwide Children's Hospital	22	STAD	2650584C-5C3C-492D-A26B-98ACB412D094	12	TCGA	2016	75	Cardia/Proximal	Not Available	Not Available	Not Available	Not Available	TCGA-BR-8060	23ef21a0-3695-4ca2-99e2-274805f11892	Tver	Russia	2	-27561	Not Applicable	0	40
TCGA-BR-8077	Alive	0.0575342	0	No	0.0575342	No	0.0575342	220.78.0	Nationwide Children's Hospital	22	STAD	228F1695-EDBC-4924-8917-F8D0865AB4C8	12	TCGA	2016	58	Fundus/Body	Not Available	Not Available	Not Available	Not Available	TCGA-BR-8077	faed873e-a019-49c0-95a9-e9880fc23093	Tver	Russia	2	-21413	Not Applicable	0	21
TCGA-BR-8080	Dead	0.8	0.261711	No	0.8	No	0.8	220.78.0	Nationwide Children's Hospital	22	STAD	D344AB16-0ADF-4D97-ABBA-1B431B774225	12	TCGA	2016	72	Fundus/Body	Not Available	Not Available	Not Available	Not Available	TCGA-BR-8080	d0b78f02-2315-4c12-8b2a-ac1a110f882d	Tver	Russia	2	-26546	Not Applicable	0	15
TCGA-BR-8081	Alive	2.68767	0.264957	No	2.68767	No	2.68767	220.78.0	Nationwide Children's Hospital	22	STAD	214EBEA3-D454-47B9-989E-1079EC64A65D	12	TCGA	2016	71	Fundus/Body	Not Available	Not Available	Not Available	Not Available	TCGA-BR-8081	1d3a03a5-b757-4617-b65a-50f429a0e026	Tver	Russia	2	-26095	Not Applicable	0	14
TCGA-BR-8284	Dead	0.671233	0.228111	No	0.671233	No	0.671233	220.78.0	Nationwide Children's Hospital	22	STAD	B966BF8F-FDC8-48E7-8D88-4A854DAAD2DE	12	TCGA	2016	72	Antrum/Distal	Not Available	Not Available	Not Available	Unknown	TCGA-BR-8284	a89e46f4-4808-41e5-a047-acebf8744eb7	Tver	Russia	31	-26526	Not Applicable	0	22
TCGA-BR-8286	Alive	2.45205	0.183074	No	2.45205	No	2.45205	220.78.0	Nationwide Children's Hospital	22	STAD	A5A1D08C-B76C-4E5D-90E7-DA890E22AAC3	12	TCGA	2016	49	Antrum/Distal	Not Available	Not Available	Not Available	Unknown	TCGA-BR-8286	7d915d11-729c-4577-a948-9824a8b033ce	Tver	Russia	31	-17966	Not Applicable	0	13
TCGA-BR-8289	Dead	0.221918	0.0402612	No	0.221918	No	0.221918	220.78.0	Nationwide Children's Hospital	22	STAD	1E090FE1-0857-49DB-BE0B-DA0B8230342D	12	TCGA	2016	57	Fundus/Body	Not Available	Unknown	Unknown	Unknown	TCGA-BR-8289	889cb779-36a5-4ac6-b2cf-ea7be0cc387d	Tver	Russia	7	-20849	Not Applicable	0	8
TCGA-BR-8291	Dead	1.66301	0.698663	No	1.66301	No	1.66301	220.78.0	Nationwide Children's Hospital	22	STAD	7B13D495-2774-4854-88FD-2376EA096000	12	TCGA	2016	61	Antrum/Distal	Not Available	Unknown	Unknown	Unknown	TCGA-BR-8291	264b781d-122b-433d-80d4-59fbec262f22	Tver	Russia	13	-22552	Not Applicable	0	36	TCGA-BR-8291-D41695; TCGA-BR-8291-D41696; TCGA-BR-8291-D41697	26144004-F993-42B6-85B0-A551B6560AEE; E26893D2-FE11-4D1C-B1D7-144430B206B1; 584B220E-2507-46F1-8637-1102A6B4FF15	Not Available; Not Available; Not Available	26; 26; 26	137; 137; 137	39; 39; 39	Etoposide; Leucovorin; 5-Fluorouracil	Complete Response; Complete Response; Complete Response	3; 3; 3	Not Available; Not Available; Not Available	Not Available; Not Available; Not Available	Not Available; Not Available; Not Available	Not Available; Not Available; Not Available	Not Applicable; Not Applicable; Not Applicable	Not Available; Not Available; Not Available	Not Available; Not Available; Not Available	NO; NO; NO	Chemotherapy; Ancillary; Chemotherapy	Not Available; Not Available; Not Available
TCGA-BR-8295	Dead	0.183562	0.451963	Yes	0.183562	Yes	0.183562	220.78.0	Nationwide Children's Hospital	22	STAD	85C30EDE-64CB-4917-958C-193E2B392C93	12	TCGA	2016	60	Fundus/Body	Not Available	Unknown	Not Available	Unknown	TCGA-BR-8295	62d32d19-ec93-4359-ab17-dc32e599b29a	Tver	Russia	7	-22256	Not Applicable	0	47
TCGA-BR-8296	Dead	1.29863	0.708761	Yes	1.29863	Yes	1.06849	220.78.0	Nationwide Children's Hospital	22	STAD	838CC440-8B85-4C85-96FD-9656CBBC31D0	12	TCGA	2016	58	Fundus/Body	Not Available	Unknown	Not Available	Unknown	TCGA-BR-8296	2688d563-b052-440b-a810-873b1cd3666d	Tver	Russia	7	-21527	Not Applicable	0	45	TCGA-BR-8296-D53160; TCGA-BR-8296-D53167; TCGA-BR-8296-D53166	883E7772-5357-421B-85DA-331D4187433B; 911881EA-DF47-4C2D-9EDD-9E3CE3FCE56E; D1885FC4-DF71-4086-8FAB-F30BB5DF3D78	Not Available; Not Available; Not Available	24; 24; 24	180; 180; 180	44; 44; 44	Etoposide; 5-Fluorouracil; Leucovorin	Complete Response; Complete Response; Complete Response	1; 1; 1	Not Available; Not Available; Not Available	Not Available; Not Available; Not Available	Not Available; Not Available; Not Available	Not Available; Not Available; Not Available	Not Applicable; Not Applicable; Not Applicable	Not Available; Not Available; Not Available	Not Available; Not Available; Not Available	NO; NO; NO	Chemotherapy; Chemotherapy; Ancillary	Not Available; Not Available; Not Available
TCGA-BR-8297	Alive	0.616438	0.197488	No	0.616438	No	0.616438	220.78.0	Nationwide Children's Hospital	22	STAD	ED7571E3-9706-46B3-AAC3-8EBC71F47048	12	TCGA	2016	58	Fundus/Body	Not Available	Unknown	Not Available	Unknown	TCGA-BR-8297	304aab66-4a2a-4b9f-af87-4a591d518ca1	Tver	Russia	13	-21224	Not Applicable	0	23	TCGA-BR-8297-D53178; TCGA-BR-8297-D53182; TCGA-BR-8297-D53190	5136C06C-8AAC-4409-B8E6-093BD0F0AD51; ABB09F9E-B07E-49A4-8596-AA2B28F56838; 8CF026A8-C838-4DFC-B518-BEEBF4DF9F00	Not Available; Not Available; Not Available	10; 10; 10	97; 97; 97	67; 67; 67	Etoposide; 5-Fluorouracil; Leucovorin	Clinical Progressive Disease; Clinical Progressive Disease; Clinical Progressive Disease	12; 12; 12	Not Available; Not Available; Not Available	Not Available; Not Available; Not Available	Not Available; Not Available; Not Available	Not Available; Not Available; Not Available	Not Applicable; Not Applicable; Not Applicable	Not Available; Not Available; Not Available	Not Available; Not Available; Not Available	NO; NO; NO	Chemotherapy; Chemotherapy; Ancillary	Not Available; Not Available; Not Available
TCGA-BR-8361	Alive	2.59178	0.0632268	No	2.59178	No	2.59178	220.78.0	Nationwide Children's Hospital	22	STAD	B54BD4BE-DB57-43F9-ABBE-CA7D1C5F9A12	12	TCGA	2016	71	Fundus/Body	Not Available	Unknown	Not Available	Not Available	TCGA-BR-8361	86cbca52-29bd-4b88-a203-e8b9a072bd4b	Tver	Russia	17	-25999	Not Applicable	0	12
TCGA-BR-8364	Alive	1.84932	0.311271	No	1.84932	No	1.84932	220.78.0	Nationwide Children's Hospital	22	STAD	1DB0E4C9-ABC7-4A10-A11E-A9DA1E9EEBD9	12	TCGA	2016	42	Fundus/Body	Not Available	Not Available	Not Available	Unknown	TCGA-BR-8364	632f51b3-8ef4-4b6e-a992-c81e554507ed	Tver	Russia	31	-15389	Not Applicable	0	67
TCGA-BR-8365	Dead	1.46027	0.171847	Yes	1.46027	Yes	1.46027	220.78.0	Nationwide Children's Hospital	22	STAD	BC6C03A8-66B0-438A-A426-0AE331CB0E9D	12	TCGA	2016	70	Fundus/Body	Not Available	Unknown	Not Available	Unknown	TCGA-BR-8365	55a2c884-49a7-4d1a-9e0e-42f6a8b720fa	Kiev	Ukraine	17	-25725	Not Applicable	0	90
TCGA-BR-8366	Alive	0.0794521	0.247198	No	0.0794521	No	0.0794521	220.78.0	Nationwide Children's Hospital	22	STAD	99325215-B2D9-4E0D-8FC3-E0985BFA8BFD	12	TCGA	2016	80	Fundus/Body	Not Available	Not Available	Not Available	Unknown	TCGA-BR-8366	66c04b8f-42fd-44c5-945b-ee149bcf5dad	Kiev	Ukraine	17	-29394	Not Applicable	0	17
TCGA-BR-8367	Dead	2.19452	0.211386	Yes	2.19452	Yes	1.58904	220.78.0	Nationwide Children's Hospital	22	STAD	C67223D9-549E-4D4B-85BF-C3C030114ABC	12	TCGA	2016	55	Fundus/Body	Not Available	Not Available	Not Available	Unknown	TCGA-BR-8367	b12d9857-9ae1-445b-a963-b630b27b254e	Kiev	Ukraine	17	-20441	Not Applicable	0	33	TCGA-BR-8367-D40165; TCGA-BR-8367-D40166; TCGA-BR-8367-D40167; TCGA-BR-8367-D55901; TCGA-BR-8367-D55902; TCGA-BR-8367-D55903	BC75D8B6-0D76-47BC-885B-DCFD18EE3CAF; 3CA60D71-63FC-4034-8162-554BC4A29562; 2708C1A4-9D1E-4119-8746-32E749EAE3FF; 777057FE-2A44-418C-BDF7-4AC6362CFDB8; 49A7FB08-D143-4F26-B559-7045FAB31983; 76E85FC6-ECE8-47D0-88CE-CE9E7B33EFF4	Not Available; Not Available; Not Available; Not Available; Not Available; Not Available	13; 13; 13; 17; 17; 17	163; 229; 229; 611; 611; 611	61; 61; 61; 189; 189; 189	Etoposide; 5-Fluorouracil; Leucovorin; 5-Fluorouracil; Leucovorin; Oxaliplatin	Complete Response; Complete Response; Complete Response; Clinical Progressive Disease; Clinical Progressive Disease; Clinical Progressive Disease	2; 2; 2; 1; 1; 1	Not Available; Not Available; Not Available; Not Available; Not Available; Not Available	Not Available; Not Available; Not Available; Not Available; Not Available; Not Available	Not Available; Not Available; Not Available; Not Available; Not Available; Not Available	Not Available; Not Available; Not Available; Not Available; Not Available; Not Available	Not Applicable; Not Applicable; Not Applicable; Not Applicable; Not Applicable; Not Applicable	Not Available; Not Available; Not Available; Not Available; Not Available; Not Available	Not Available; Not Available; Not Available; Not Available; Not Available; Not Available	NO; NO; NO; NO; NO; NO	Chemotherapy; Chemotherapy; Ancillary; Chemotherapy; Ancillary; Chemotherapy	Not Available; Not Available; Not Available; Not Available; Not Available; Not Available
TCGA-BR-8368	Alive	0.358904	0.123799	No	0.358904	No	0.358904	220.78.0	Nationwide Children's Hospital	22	STAD	B6C03B78-2083-4531-88E1-D64EDA0F0AAF	12	TCGA	2016	84	Fundus/Body	Not Available	Not Available	Not Available	Unknown	TCGA-BR-8368	00781a96-4068-427c-a9c5-584d167c3dea	Kiev	Ukraine	17	-30874	Not Applicable	0	42
TCGA-BR-8369	Alive	1.16986	0.153416	No	1.16986	Yes	1.14795	220.78.0	Nationwide Children's Hospital	22	STAD	435F1FB1-0379-43F3-9C5B-03B5ECC92C4E	12	TCGA	2016	76	Antrum/Distal	Not Available	Not Available	Not Available	Unknown	TCGA-BR-8369	f89ac782-e0b2-4e62-844d-2e00d10a1c65	Kiev	Ukraine	17	-28051	Not Applicable	0	25
TCGA-BR-8371	Dead	0.983562	0.207893	Yes	0.983562	Yes	0.978082	220.78.0	Nationwide Children's Hospital	22	STAD	EAA5E7C2-859B-4609-9823-CF7037313C36	12	TCGA	2016	62	Cardia/Proximal	Not Available	Not Available	Not Available	Unknown	TCGA-BR-8371	4020b1b1-576d-4869-9ff5-552e3afb3ab5	Kiev	Ukraine	17	-22883	Not Applicable	0	11	TCGA-BR-8371-D41722; TCGA-BR-8371-D41723; TCGA-BR-8371-D41725; TCGA-BR-8371-D41728; TCGA-BR-8371-D41731; TCGA-BR-8371-D41732	06207711-8147-42E4-938A-A602B8425ECD; 39523C55-7A3A-4A20-9378-88B060DD0AF6; 1A29866F-A3AB-406F-ADD0-E2AA26F08165; D3A9D9D2-E811-4F2C-8816-FCA1D0200F11; DE1CD845-D8FA-4318-AAFC-3A9053C205BC; 49322124-6697-43E0-8BBB-424DA948A388	Not Available; Not Available; Not Available; Not Available; Not Available; Not Available	26; 26; 26; 26; 26; 26	189; 98; 189; 351; 189; 351	31; 81; 31; 337; 119; 337	5-Fluorouracil; Polyplatillen; Leucovorin; Polyplatillen; Cisplatin; Etoposide	Clinical Progressive Disease; Clinical Progressive Disease; Clinical Progressive Disease; Clinical Progressive Disease; Clinical Progressive Disease; Clinical Progressive Disease	3; 3; 3; 3; 3; 3	Not Available; Not Available; Not Available; Not Available; Not Available; Not Available	Not Available; Not Available; Not Available; Not Available; Not Available; Not Available	Not Available; Not Available; Not Available; Not Available; Not Available; Not Available	Not Available; Not Available; Not Available; Not Available; Not Available; Not Available	Not Applicable; Not Applicable; Not Applicable; Not Applicable; Not Applicable; Not Applicable	Not Available; Not Available; Not Available; Not Available; Not Available; Not Available	Not Available; Not Available; Not Available; Not Available; Not Available; Not Available	NO; NO; NO; NO; NO; NO	Chemotherapy; Chemotherapy; Ancillary; Chemotherapy; Chemotherapy; Chemotherapy	Not Available; Not Available; Not Available; Not Available; Not Available; Not Available
TCGA-BR-8372	Alive	2.60548	0.302173	No	2.60548	No	2.60548	220.78.0	Nationwide Children's Hospital	22	STAD	4F712341-FBA6-4D43-B947-B607FF7B1C70	12	TCGA	2016	63	Fundus/Body	Not Available	Not Available	Not Available	Unknown	TCGA-BR-8372	5b52f882-df12-42ec-a000-ff3b428ba05b	Tver	Russia	17	-23346	Not Applicable	0	18	TCGA-BR-8372-D53201; TCGA-BR-8372-D53202; TCGA-BR-8372-D53204	4DB82487-E263-4102-99E7-7EC2DAB13F5B; B686B5C4-1EBD-4647-8AA4-CE4A544BEABF; 6D0352BA-28AF-4EBC-863E-FC948E4F7720	Not Available; Not Available; Not Available	10; 10; 10	174; 174; 174	31; 31; 31	Etoposide; 5-Fluorouracil; Leucovorin	Complete Response; Complete Response; Complete Response	12; 12; 12	Not Available; Not Available; Not Available	Not Available; Not Available; Not Available	Not Available; Not Available; Not Available	Not Available; Not Available; Not Available	Not Applicable; Not Applicable; Not Applicable	Not Available; Not Available; Not Available	Not Available; Not Available; Not Available	NO; NO; NO	Chemotherapy; Chemotherapy; Ancillary	Not Available; Not Available; Not Available
TCGA-BR-8373	Alive	1.23288	0.33182	No	1.23288	No	1.23288	220.78.0	Nationwide Children's Hospital	22	STAD	38451420-6669-4818-BC0D-CA65732B0C31	12	TCGA	2016	65	Fundus/Body	Not Available	Not Available	Not Available	Unknown	TCGA-BR-8373	60879669-96c2-4710-82e0-0ae9d0e5b242	Kiev	Ukraine	17	-23744	Not Applicable	0	26	TCGA-BR-8373-D40169; TCGA-BR-8373-D40170; TCGA-BR-8373-D57688	78B475A5-C995-4AD6-BDFD-19A87889ED5D; D853330E-86D9-43F4-B5C8-E54132D3399B; 360A35DC-AE12-4DB1-A11B-FC5DB2F0F704	Not Available; Not Available; Not Available	13; 13; 19	84; 84; 84	55; 55; 55	5-Fluorouracil; Leucovorin; Etoposide	Complete Response; Complete Response; Complete Response	2; 2; 3	Not Available; Not Available; Not Available	Not Available; Not Available; Not Available	Not Available; Not Available; Not Available	Not Available; Not Available; Not Available	Not Applicable; Not Applicable; Not Applicable	Not Available; Not Available; Not Available	Not Available; Not Available; Not Available	NO; NO; NO	Chemotherapy; Ancillary; Chemotherapy	Not Available; Not Available; Not Available
TCGA-BR-8380	Alive	0.0575342	0.473215	No	0.0575342	Yes	1.27945	220.78.0	Nationwide Children's Hospital	22	STAD	84FF17FD-C8AE-4455-AC49-1F96F7E231D0	12	TCGA	2016	55	Antrum/Distal	Not Available	Not Available	Not Available	Unknown	TCGA-BR-8380	9ebc8b58-363b-4638-8365-cfbde31a71ae	Kharkiv	Ukraine	17	-20157	Not Applicable	0	21	TCGA-BR-8380-D64092; TCGA-BR-8380-D65474; TCGA-BR-8380-D65476	523D5ED3-96F6-4CA5-8A77-ED8DAA5ADFB8; 1D379E6A-1888-4119-B693-F50005318DC2; 227B492A-CBAA-45B6-A90B-13A7402F2EFB	Not Available; Not Available; Not Available	26; 15; 15	190; 190; 190	69; 69; 69	Polyplatillen; 5-Fluorouracil; Leucovorin	Complete Response; Complete Response; Complete Response	8; 12; 12	Not Available; Not Available; Not Available	Not Available; Not Available; Not Available	Not Available; Not Available; Not Available	Not Available; Not Available; Not Available	Not Applicable; Not Applicable; Not Applicable	Not Available; Not Available; Not Available	Not Available; Not Available; Not Available	NO; NO; NO	Chemotherapy; Chemotherapy; Ancillary	Not Available; Not Available; Not Available
TCGA-BR-8381	Alive	0.613699	0.264957	No	0.613699	No	0.613699	242.75.0	Nationwide Children's Hospital	22	STAD	EF4A73D3-171A-4423-9CBA-6071C83B0719	12	TCGA	2016	51	Fundus/Body	Not Available	Not Available	Not Available	No	TCGA-BR-8381	aef8d98f-7a1c-47f3-b5a7-a3cb299c70de	Kiev	Ukraine	17	-18843	Not Applicable	0	8	TCGA-BR-8381-D42015; TCGA-BR-8381-D42017; TCGA-BR-8381-D42018	C2B0E7FB-E1DA-4B20-B143-57B2638F3BBA; 8C009156-7F0B-4F2F-8E69-9A9DFE7D3658; 08EFC579-4985-430F-9871-ADC8A1A9E6A1	Not Available; Not Available; Not Available	9; 9; 9	161; 161; 161	35; 35; 35	Oxaliplatin; Leucovorin; 5-Fluorouracil	Complete Response; Complete Response; Complete Response	4; 4; 4	Not Available; Not Available; Not Available	Not Available; Not Available; Not Available	Not Available; Not Available; Not Available	Not Available; Not Available; Not Available	Not Applicable; Not Applicable; Not Applicable	Not Available; Not Available; Not Available	Not Available; Not Available; Not Available	NO; NO; NO	Chemotherapy; Ancillary; Chemotherapy	Not Available; Not Available; Not Available
TCGA-BR-8382	Dead	2.08767	0.0388575	No	2.08767	No	2.08767	242.75.0	Nationwide Children's Hospital	22	STAD	726B1334-63D2-486F-8D76-C37B3632D9AC	12	TCGA	2016	67	Antrum/Distal	Not Available	Not Available	Not Available	Unknown	TCGA-BR-8382	e617b5c5-55ca-47a7-8497-854ab2844818	Kiev	Ukraine	17	-24737	Not Applicable	0	13
TCGA-BR-8384	Alive	0.309589	0.251931	No	0.309589	No	0.309589	242.75.0	Nationwide Children's Hospital	22	STAD	50396732-A5AC-4CBC-91F7-A93A1C015269	12	TCGA	2016	69	Antrum/Distal	Not Available	Unknown	Not Available	Unknown	TCGA-BR-8384	698a89d8-b4bc-48a8-80af-8414dbacf327	Kiev	Ukraine	17	-25281	Not Applicable	0	21
TCGA-BR-8483	Alive	0.449315	0.0233263	No	0.449315	No	0.449315	242.75.0	Nationwide Children's Hospital	22	STAD	E9099C54-EA08-43D4-8CCB-C97628122FF1	12	TCGA	2016	59	Antrum/Distal	Not Available	Not Available	Not Available	No	TCGA-BR-8483	e17cf9e9-0902-44e0-962b-af5492876f7d	Kiev	Ukraine	11	-21731	Not Applicable	0	25	TCGA-BR-8483-D49892; TCGA-BR-8483-D49893	972704B6-DC8C-4BAC-A026-F1C378A84E8F; 160E024D-8EDA-44DB-8338-C71FD24E62AC	Not Available; Not Available	24; 24	161; 161	63; 63	5-Fluorouracil; Cisplatin	Unknown; Unknown	1; 1	Not Available; Not Available	Not Available; Not Available	Not Available; Not Available	Not Available; Not Available	Not Applicable; Not Applicable	Not Available; Not Available	Not Available; Not Available	NO; NO	Chemotherapy; Chemotherapy	Not Available; Not Available
TCGA-BR-8484	Dead	2.09863	0.241718	No	2.09863	No	2.09863	242.75.0	Nationwide Children's Hospital	22	STAD	10E3B1FB-371B-45A5-B0FF-BD421FD83575	12	TCGA	2016	61	Fundus/Body	Not Available	Not Available	Not Available	No	TCGA-BR-8484	fa00a6a7-d5b0-40b9-8360-d56f7db64d34	Saratov	Russia	31	-22583	Not Applicable	0	22
TCGA-BR-8485	Alive	0.767123	0.298541	No	0.767123	No	0.767123	242.75.0	Nationwide Children's Hospital	22	STAD	8C0DDB21-B7D1-460A-9B83-701D56098298	12	TCGA	2016	68	Fundus/Body	Not Available	Not Available	Not Available	Unknown	TCGA-BR-8485	1a3e7ec6-c9be-4174-8799-72267eb8a7bf	Tver	Russia	31	-24845	Not Applicable	0	9
TCGA-BR-8486	Alive	1.68493	0.120086	No	1.68493	No	1.68493	242.75.0	Nationwide Children's Hospital	22	STAD	D800C4B6-3C59-43E0-854D-5FE41423DE04	12	TCGA	2016	90	Fundus/Body	Not Available	Not Available	Not Available	Unknown	TCGA-BR-8486	b8a1c8c7-3945-4d84-8f58-3a1a1eb10730	Tver	Russia	31	-32872	Not Applicable	0	0
TCGA-BR-8487	Alive	0.0931507	0.130667	No	0.0931507	No	0.0931507	242.75.0	Nationwide Children's Hospital	22	STAD	99248E40-487C-4ACB-A9EE-E406CD67ED44	12	TCGA	2016	64	Antrum/Distal	Not Available	Not Available	Not Available	No	TCGA-BR-8487	bd2a14e7-bb30-48d0-a585-7fbab767d4cf	Kiev	Ukraine	11	-23400	Not Applicable	0	21
TCGA-BR-8588	Alive	1.06575	0.144438	No	1.06575	No	1.06575	242.75.0	Nationwide Children's Hospital	22	STAD	EA8B00F8-C127-4242-8C40-4B71C19C7328	12	TCGA	2016	55	Fundus/Body	Not Available	Unknown	Not Available	Unknown	TCGA-BR-8588	ad73529b-92d7-412f-b001-920a61cec313	Tver	Russia	31	-20177	Not Applicable	0	23
TCGA-BR-8589	Alive	2.26027	0	No	2.26027	No	2.26027	242.75.0	Nationwide Children's Hospital	22	STAD	3977E657-9A94-4F7F-B343-4EC7E23E5F46	12	TCGA	2016	56	Fundus/Body	Not Available	Not Available	Not Available	Unknown	TCGA-BR-8589	a1867d3e-a006-4e04-8118-478792bdca4b	Tver	Russia	31	-20727	Not Applicable	0	58
TCGA-BR-8590	Dead	0.778082	0.40163	Yes	0.778082	Yes	0.610959	242.75.0	Nationwide Children's Hospital	22	STAD	85AB659B-C80E-40DE-BA6E-4D737142F101	12	TCGA	2016	62	Fundus/Body	Not Available	Not Available	Not Available	Unknown	TCGA-BR-8590	d59824bd-816e-4ffc-8aae-1c3eff1f800e	Tver	Russia	12	-22937	Not Applicable	0	65	TCGA-BR-8590-D53253; TCGA-BR-8590-D53256; TCGA-BR-8590-D53257	325CB6D7-65E1-40C6-B0B4-63B9CB24A935; 2C4B31CD-54A0-4540-9FCB-F6AAE16381EC; 6327A80C-7AE5-4A40-BE50-D547E2A2AD38	Not Available; Not Available; Not Available	10; 10; 10	203; 203; 203	42; 42; 42	Etoposide; 5-Fluorouracil; Leucovorin	Complete Response; Complete Response; Complete Response	12; 12; 12	Not Available; Not Available; Not Available	Not Available; Not Available; Not Available	Not Available; Not Available; Not Available	Not Available; Not Available; Not Available	Not Applicable; Not Applicable; Not Applicable	Not Available; Not Available; Not Available	Not Available; Not Available; Not Available	NO; NO; NO	Chemotherapy; Chemotherapy; Ancillary	Not Available; Not Available; Not Available
TCGA-BR-8591	Alive	2.34521	0.0486547	No	2.34521	No	2.34521	242.75.0	Nationwide Children's Hospital	22	STAD	2C5F7E3D-B2F4-4D3A-BD9A-50D92522D559	12	TCGA	2016	79	Antrum/Distal	Not Available	Not Available	Not Available	Unknown	TCGA-BR-8591	0f3e2f16-1c06-4128-af45-ee73de19ea69	Tver	Russia	31	-29054	Not Applicable	0	6
TCGA-BR-8592	Dead	0.523288	0.29772	No	0.523288	No	0.523288	242.75.0	Nationwide Children's Hospital	22	STAD	2BA40467-5E56-41D9-92E1-ACDEEE0786DE	12	TCGA	2016	63	Fundus/Body	Not Available	Not Available	Not Available	Unknown	TCGA-BR-8592	a4cd4ff1-0c0e-488d-91d9-0ac8ef3e7bfd	Tver	Russia	31	-23133	Not Applicable	0	6	TCGA-BR-8592-D53276; TCGA-BR-8592-D53277; TCGA-BR-8592-D53278	C914FED2-B0DD-4957-A07E-DB167239AE8F; 06B7264E-34CB-4CC7-AB90-8F9174C237EC; 7782D6BF-9D71-43B9-9501-593A884F94DE	Not Available; Not Available; Not Available	27; 27; 27	113; 113; 113	39; 39; 39	Etoposide; 5-Fluorouracil; Leucovorin	Complete Response; Complete Response; Complete Response	1; 1; 1	Not Available; Not Available; Not Available	Not Available; Not Available; Not Available	Not Available; Not Available; Not Available	Not Available; Not Available; Not Available	Not Applicable; Not Applicable; Not Applicable	Not Available; Not Available; Not Available	Not Available; Not Available; Not Available	NO; NO; NO	Chemotherapy; Chemotherapy; Ancillary	Not Available; Not Available; Not Available
TCGA-BR-8676	Alive	0.627397	0.0836559	No	0.627397	No	0.627397	242.75.0	Nationwide Children's Hospital	22	STAD	B1FA502A-B5A7-4641-9533-3230681574A5	12	TCGA	2016	59	Antrum/Distal	Not Available	Unknown	Not Available	No	TCGA-BR-8676	b604b620-cd32-4c87-ace3-00a68ab16973	Kiev	Ukraine	11	-21619	Not Applicable	0	27
TCGA-BR-8677	Alive	2.2274	0.0988238	No	2.2274	No	2.2274	242.75.0	Nationwide Children's Hospital	22	STAD	A9ADF1A6-A0AF-41D1-8A86-7302FDCE015B	12	TCGA	2016	74	Antrum/Distal	Not Available	Not Available	Not Available	No	TCGA-BR-8677	e7a3574b-1fcf-4366-adf8-f4330d9be6f8	Kiev	Ukraine	11	-27223	Not Applicable	0	15
TCGA-BR-8678	Alive	2.06575	0.791439	No	2.06575	No	2.06575	242.75.0	Nationwide Children's Hospital	22	STAD	6E376EF9-CC8C-432E-B3D0-CEF4B3795E28	12	TCGA	2016	76	Fundus/Body	Not Available	Not Available	Not Available	Unknown	TCGA-BR-8678	1770adbd-b424-4a88-95f0-768e5f168cee	Saratov	Russia	31	-28037	Not Applicable	0	5
TCGA-BR-8679	Alive	0	0.105142	No	0	No	0	242.75.0	Nationwide Children's Hospital	22	STAD	42856A9D-BDA4-4D28-BCC6-1B182937E7B6	12	TCGA	2016	63	Fundus/Body	Not Available	Not Available	Not Available	Unknown	TCGA-BR-8679	03e3082e-9f8b-4689-9013-0a9954146dfa	Saratov	Russia	31	-23084	Not Applicable	0	0
TCGA-BR-8680	Alive	2.66301	0.263155	No	2.66301	No	2.66301	242.75.0	Nationwide Children's Hospital	22	STAD	BB602B46-1B10-4F20-A0DB-039517473C08	12	TCGA	2016	45	Antrum/Distal	Not Available	Unknown	Not Available	No	TCGA-BR-8680	ab76544e-df6a-4b05-9317-054812474d4c	Hanoi	Vietnam	11	-16637	Not Applicable	0	24	TCGA-BR-8680-D48354; TCGA-BR-8680-D48356; TCGA-BR-8680-D48357; TCGA-BR-8680-D48358	85D9F46B-ED79-4A17-A571-6FFFE1ACEDEF; 9C291267-1086-4C46-8246-A311629B13F3; 77B95195-E8D9-4E5D-964E-6972CB801422; 50EF1ACB-4270-425D-A523-E55A8E9FEF9E	Not Available; Not Available; Not Available; Not Available	12; 12; 12; 12	150; 150; 150; 150	39; 39; 39; 39	Oxaliplatin; Halaven; Epirubicin; Medrol	Complete Response; Complete Response; Complete Response; Complete Response	9; 9; 9; 9	Not Available; Not Available; Not Available; Not Available	Not Available; Not Available; Not Available; Not Available	Not Available; Not Available; Not Available; Not Available	Not Available; Not Available; Not Available; Not Available	Not Applicable; Not Applicable; Not Applicable; Not Applicable	Not Available; Not Available; Not Available; Not Available	Not Available; Not Available; Not Available; Not Available	NO; NO; NO; NO	Chemotherapy; Chemotherapy; Chemotherapy; Ancillary	Not Available; Not Available; Not Available; Not Available
TCGA-BR-8682	Alive	2.71507	0.18053	No	2.71507	No	2.71507	242.75.0	Nationwide Children's Hospital	22	STAD	543C8723-105F-4AF9-BC3C-6CC55B646407	12	TCGA	2016	52	Antrum/Distal	Not Available	Unknown	Not Available	No	TCGA-BR-8682	d5efcde2-21e6-4071-9aa4-3c5688a45b3f	Hanoi	Vietnam	11	-19165	Not Applicable	0	51	TCGA-BR-8682-D48360; TCGA-BR-8682-D48361; TCGA-BR-8682-D48362; TCGA-BR-8682-D48363	6FEB3C22-7D84-4166-805D-5A5A3C66903D; 4A3F18D6-CDB8-4611-B6FC-AE541A9402B6; 384CDBA6-34F9-4A2A-92CE-93A1C2C071D8; DE872954-0DAF-4036-84E2-E18B9DA3C859	Not Available; Not Available; Not Available; Not Available	7; 7; 7; 7	181; 181; 181; 181	60; 60; 60; 60	Oxaliplatin; Epirubicin; Dexamethasone; Xeloda	Complete Response; Complete Response; Complete Response; Complete Response	10; 10; 10; 10	Not Available; Not Available; Not Available; Not Available	Not Available; Not Available; Not Available; Not Available	Not Available; Not Available; Not Available; Not Available	Not Available; Not Available; Not Available; Not Available	Not Applicable; Not Applicable; Not Applicable; Not Applicable	Not Available; Not Available; Not Available; Not Available	Not Available; Not Available; Not Available; Not Available	NO; NO; NO; NO	Chemotherapy; Chemotherapy; Ancillary; Chemotherapy	Not Available; Not Available; Not Available; Not Available
TCGA-BR-8683	Dead	0.821918	0.164786	No	0.821918	No	0.821918	242.75.0	Nationwide Children's Hospital	22	STAD	CEF1F277-BC27-43A1-B18B-7E5DD8AFD3E3	12	TCGA	2016	75	Antrum/Distal	Not Available	Unknown	Not Available	No	TCGA-BR-8683	84d32a4c-023b-4563-9eb5-e2f47818142a	Hanoi	Vietnam	11	-27549	Not Applicable	0	18
TCGA-BR-8686	Dead	1.73973	0.263155	No	1.73973	No	1.73973	242.75.0	Nationwide Children's Hospital	22	STAD	9BC4CAF3-6681-4F3F-8630-E4878063D769	12	TCGA	2016	69	Antrum/Distal	Not Available	Unknown	Not Available	No	TCGA-BR-8686	7c7cef85-024c-48c0-8644-92c034432e8f	Hanoi	Vietnam	11	-25372	Not Applicable	0	17
TCGA-BR-8687	Dead	0.684932	0	Yes	0.684932	Yes	0.684932	242.75.0	Nationwide Children's Hospital	22	STAD	98E615CE-D29C-440E-9459-CAC20467C949	12	TCGA	2016	67	Cardia/Proximal	Not Available	Not Available	Not Available	Unknown	TCGA-BR-8687	621411ee-c1f2-4da4-b1c0-cbe0936060f6	Tver	Russia	31	-24472	Not Applicable	0	19
TCGA-BR-8690	Alive	0.890411	0.191563	No	0.890411	No	0.890411	242.75.0	Nationwide Children's Hospital	22	STAD	04D06202-004B-4EE1-9F41-13D9E1BA6C87	12	TCGA	2016	54	Cardia/Proximal	Not Available	Not Available	Not Available	No	TCGA-BR-8690	337819d2-5281-4b41-9583-a476924bc837	Kiev	Ukraine	11	-19855	Not Applicable	0	18	TCGA-BR-8690-D48712; TCGA-BR-8690-D48713; TCGA-BR-8690-D48714; TCGA-BR-8690-D48720	7FF54FB1-80DD-4E70-B211-7EBC8955C5C9; 74EE5D8C-B363-406C-A99B-953F95273FC2; C0D1267D-9626-45F5-B66D-CB6580F1A8F5; 65D1D06D-D48A-4C86-B6C2-D1AAB0F0F5CB	Not Available; Not Available; Not Available; Not Available	19; 19; 19; 19	196; 122; 122; 122	58; 118; 58; 118	Carboplatin; Etoposide; 5-Fluorouracil; Leucovorin	Complete Response; Complete Response; Complete Response; Complete Response	9; 9; 9; 9	Not Available; Not Available; Not Available; Not Available	Not Available; Not Available; Not Available; Not Available	Not Available; Not Available; Not Available; Not Available	Not Available; Not Available; Not Available; Not Available	Not Applicable; Not Applicable; Not Applicable; Not Applicable	Not Available; Not Available; Not Available; Not Available	Not Available; Not Available; Not Available; Not Available	NO; NO; NO; NO	Chemotherapy; Chemotherapy; Chemotherapy; Ancillary	Not Available; Not Available; Not Available; Not Available
TCGA-BR-A44T	Alive	2.84384	0.363227	No	2.84384	Yes	1.86849	257.69.0	Nationwide Children's Hospital	22	STAD	BC5AE7BD-6D24-4E14-81E7-9D534905DE60	12	TCGA	2016	53	Cardia/Proximal	Not Available	Not Available	Not Available	No	TCGA-BR-A44T	98BF4652-0088-4ECC-9DFA-376438CB063C	Kiev	Ukraine	6	-19407	Not Applicable	0	13	TCGA-BR-A44T-D46406; TCGA-BR-A44T-D46407; TCGA-BR-A44T-D60631; TCGA-BR-A44T-D60632; TCGA-BR-A44T-D60633	C1431FDD-005A-465F-8795-AA4F2ACFDABD; 6DD0DFAA-BDF7-49DE-B36D-97C3DE91998A; 54B88AB0-93C0-4219-BCAC-E560497ACF94; 1764350C-63FD-4DFD-B592-6465C29A1419; CFD30708-A79C-41AA-9A12-82E2FEF8411B	Not Available; Not Available; Not Available; Not Available; Not Available	7; 7; 13; 13; 13	196; 196; 714; 714; 714	47; 47; 682; 682; 682	5-Fluorouracil; Leucovorin; 5-Fluorouracil; Leucovorin; Etoposide	Complete Response; Complete Response; Stable Disease; Stable Disease; Stable Disease	8; 8; 6; 6; 6	Not Available; Not Available; Not Available; Not Available; Not Available	Not Available; Not Available; Not Available; Not Available; Not Available	Not Available; Not Available; Not Available; Not Available; Not Available	Not Available; Not Available; Not Available; Not Available; Not Available	Not Applicable; Not Applicable; Not Applicable; Not Applicable; Not Applicable	Not Available; Not Available; Not Available; Not Available; Not Available	Not Available; Not Available; Not Available; Not Available; Not Available	NO; NO; NO; NO; NO	Chemotherapy; Ancillary; Chemotherapy; Ancillary; Chemotherapy	Not Available; Not Available; Not Available; Not Available; Not Available
TCGA-BR-A44U	Dead	1.15616	0.0140696	No	1.15616	No	1.15616	257.69.0	Nationwide Children's Hospital	22	STAD	B4791B2A-CDB9-472F-8376-53F28DA9A9E0	12	TCGA	2016	70	Antrum/Distal	Not Available	NO	Not Available	No	TCGA-BR-A44U	7840D10B-4927-4731-8DDA-5F288DA21BEF	Kiev	Ukraine	6	-25577	Not Applicable	0	35
TCGA-BR-A4CR	Alive	0	0.248778	No	0	No	0	257.69.0	Nationwide Children's Hospital	22	STAD	4D1A0CA8-623B-4D88-AE53-4F68F5A4B860	12	TCGA	2016	70	Fundus/Body	Not Available	Not Available	Not Available	Unknown	TCGA-BR-A4CR	794FBAD5-93CE-4F9A-AEE4-37A89A6719EC	Tver	Not Available	6	-25669	Not Applicable	0	0
TCGA-BR-A4CS	Dead	0.123288	0.128161	No	0.123288	No	0.123288	257.69.0	Nationwide Children's Hospital	22	STAD	F8DAB288-63D1-48CE-A120-BAFE23B0A29D	12	TCGA	2016	77	Fundus/Body	Not Available	Not Available	Not Available	Unknown	TCGA-BR-A4CS	2A790F24-3563-4A7E-B445-56B71C70E685	Tver	Russia	6	-28211	Not Applicable	0	28
TCGA-BR-A4IV	Dead	2.38082	0.269632	Yes	2.38082	Yes	2.01918	269.72.0	Nationwide Children's Hospital	22	STAD	58DAD224-17A8-45F6-B2E0-A3DECA0D4597	12	TCGA	2016	47	Antrum/Distal	Not Available	NO	Not Available	No	TCGA-BR-A4IV	30425882-20D7-47ED-9630-60977BA62C72	Hanoi	Vietnam	8	-17515	Not Applicable	0	28	TCGA-BR-A4IV-D48374; TCGA-BR-A4IV-D48375; TCGA-BR-A4IV-D48376; TCGA-BR-A4IV-D48379	9607C0FC-B41D-4206-AF5A-1D07B21ED651; 088714CC-ACF2-45A6-9333-D17F30500A7D; 44223653-15E7-4147-A96F-D94FC6087DD3; B93DFA57-F320-4EAB-A63C-729C88CF3EFD	Not Available; Not Available; Not Available; Not Available	12; 12; 12; 12	166; 166; 166; 166	51; 51; 51; 51	Oxaliplatin; Epirubicin; Xeloda; Dexamethasone	Complete Response; Complete Response; Complete Response; Complete Response	9; 9; 9; 9	Not Available; Not Available; Not Available; Not Available	Not Available; Not Available; Not Available; Not Available	Not Available; Not Available; Not Available; Not Available	Not Available; Not Available; Not Available; Not Available	Not Applicable; Not Applicable; Not Applicable; Not Applicable	Not Available; Not Available; Not Available; Not Available	Not Available; Not Available; Not Available; Not Available	NO; NO; NO; NO	Chemotherapy; Chemotherapy; Chemotherapy; Ancillary	Not Available; Not Available; Not Available; Not Available
TCGA-BR-A4J4	Alive	0.0438356	0.190804	No	0.0438356	No	0.0438356	269.72.0	Nationwide Children's Hospital	22	STAD	F18C246B-10CC-4042-8F82-9D76E8F3191B	12	TCGA	2016	39	Antrum/Distal	Not Available	Not Available	Not Available	No	TCGA-BR-A4J4	8A24F1A3-4BAB-4591-9676-7BEE01D096C1	Hanoi	Vietnam	7	-14459	Not Applicable	0	16
TCGA-BR-A4J5	Alive	2.36164	0.283211	No	2.36164	No	2.36164	269.72.0	Nationwide Children's Hospital	22	STAD	939BD569-877B-4B8C-984C-FAB0C5A7083F	12	TCGA	2016	56	Antrum/Distal	Not Available	NO	Not Available	No	TCGA-BR-A4J5	5A12857B-4132-4089-A7B7-E706366102DB	Hanoi	Vietnam	7	-20714	Not Applicable	0	13
TCGA-BR-A4J6	Alive	0.0547945	0.0973411	No	0.0547945	No	0.0547945	269.72.0	Nationwide Children's Hospital	22	STAD	C25CB002-0C5C-40C8-8558-E0EC5D067182	12	TCGA	2016	69	Cardia/Proximal	Not Available	NO	Not Available	No	TCGA-BR-A4J6	0F344863-11CC-4FAE-8386-8247DFF59DE4	Kiev	Not Available	8	-25279	Not Applicable	0	4
TCGA-BR-A4J7	Alive	2.70959	0.164658	No	2.70959	No	2.70959	269.72.0	Nationwide Children's Hospital	22	STAD	C01E519A-BA41-468E-80B2-E8FB9A1B4E06	12	TCGA	2016	49	Antrum/Distal	Not Available	NO	Not Available	No	TCGA-BR-A4J7	394F390A-563C-447C-8CAE-CD7D0D7E689F	Hanoi	Vietnam	7	-17932	Not Applicable	0	14
TCGA-BR-A4J8	Alive	1.12603	0.0494914	No	1.12603	No	1.12603	269.72.0	Nationwide Children's Hospital	22	STAD	0A45783C-0098-4E3A-921E-388CFCDCC61E	12	TCGA	2016	71	Cardia/Proximal	Not Available	NO	Not Available	No	TCGA-BR-A4J8	1EB2038D-3B4F-4DA2-964B-E629EA068215	Kiev	Not Available	8	-26048	Not Applicable	0	7	TCGA-BR-A4J8-D51399	250C42A3-9507-42DD-B09A-16E3FAAC1A9E	Not Available	18	77	65	Xeloda	Complete Response	11	Not Available	Not Available	Not Available	Not Available	Not Applicable	Not Available	Not Available	NO	Chemotherapy	Not Available
TCGA-BR-A4J9	Alive	0.0383562	0.125651	No	0.0383562	No	0.0383562	269.72.0	Nationwide Children's Hospital	22	STAD	42675142-8DC4-4365-A6A1-04D44A189D48	12	TCGA	2016	55	Antrum/Distal	Not Available	NO	Not Available	No	TCGA-BR-A4J9	5034CC97-9EEC-42FE-ACF9-CDC5A10E6547	Kiev	Not Available	8	-20093	Not Applicable	0	3
TCGA-BR-A4PF	Alive	0.0958904	0.239276	No	0.0958904	No	0.0958904	269.72.0	Nationwide Children's Hospital	22	STAD	804B8AD3-09E4-45F0-B983-6627498A38F9	12	TCGA	2016	72	Antrum/Distal	Not Available	Unknown	Not Available	Unknown	TCGA-BR-A4PF	0F6B5086-4BC0-4CE3-84E7-EF8EA0356D1C	Tver	Russia	21	-26412	Not Applicable	0	22
TCGA-BR-A4QL	Dead	1.34521	0.0918014	No	1.34521	No	1.34521	269.72.0	Nationwide Children's Hospital	22	STAD	659D6DFD-588F-488D-B48D-1DB26B612E3D	12	TCGA	2016	75	Antrum/Distal	Not Available	NO	Not Available	No	TCGA-BR-A4QL	AA2C5D29-2764-4804-9181-5870C0956904	Kiev	Not Available	19	-27668	Not Applicable	0	0	TCGA-BR-A4QL-D51452; TCGA-BR-A4QL-D51453; TCGA-BR-A4QL-D51454; TCGA-BR-A4QL-D51455; TCGA-BR-A4QL-D51456	C8A99731-355D-40FE-BE66-8A3934502D5D; DE301F9E-1B4A-4324-BA8A-0ECA616E025D; 7C73C91F-0AC8-4C52-AAF5-87165029234B; 5B4FE56D-41B5-481E-B382-E7B0D479EC6C; 771861FC-3CAA-44CA-8B64-CE00FA2F6962	Not Available; Not Available; Not Available; Not Available; Not Available	19; 19; 19; 19; 19	90; 90; 90; 48; 48	59; 59; 59; 31; 31	5-Fluorouracil; Leucovorin; Oxaliplatin; Xeloda; Oxaliplatin	Complete Response; Complete Response; Complete Response; Complete Response; Complete Response	11; 11; 11; 11; 11	Not Available; Not Available; Not Available; Not Available; Not Available	Not Available; Not Available; Not Available; Not Available; Not Available	Not Available; Not Available; Not Available; Not Available; Not Available	Not Available; Not Available; Not Available; Not Available; Not Available	Not Applicable; Not Applicable; Not Applicable; Not Applicable; Not Applicable	Not Available; Not Available; Not Available; Not Available; Not Available	Not Available; Not Available; Not Available; Not Available; Not Available	NO; NO; NO; NO; NO	Chemotherapy; Ancillary; Chemotherapy; Chemotherapy; Chemotherapy	Not Available; Not Available; Not Available; Not Available; Not Available
TCGA-CD-5798	Alive	1.11781	0.305212	No	1.11781	No	1.11781	95.85.0	Nationwide Children's Hospital	22	STAD	C427C612-DBD3-44DE-97FD-EFE569660C1C	12	TCGA	2016	82	Antrum/Distal	Not Available	Not Available	Not Available	Not Available	TCGA-CD-5798	e42f45c6-fd00-44cf-a210-c8803da326a1	Not Available	Vietnam	8	-30310	Not Applicable	0	25
TCGA-CD-5799	Alive	1.08493	0.185105	No	1.08493	No	1.08493	95.85.0	Nationwide Children's Hospital	22	STAD	D409C764-5B4B-4738-9E07-B4645687EFF0	12	TCGA	2016	45	Antrum/Distal	Not Available	Not Available	Not Available	Not Available	TCGA-CD-5799	c991697f-77f9-412a-9bd1-0e47f7387cb2	Not Available	Vietnam	8	-16533	Not Applicable	0	21
TCGA-CD-5800	Alive	1.09589	0.366364	No	1.09589	No	1.09589	95.85.0	Nationwide Children's Hospital	22	STAD	8514809D-8D71-471B-A3F2-F4AE933294AE	12	TCGA	2016	51	Antrum/Distal	Not Available	Not Available	Not Available	Not Available	TCGA-CD-5800	eeb114ea-ecee-49ee-a162-b3b7bc0a60cd	Not Available	Vietnam	8	Not Available	Not Applicable	0	11
TCGA-CD-5801	Dead	1.09863	0.0237521	Yes	1.09863	Yes	1.09863	95.85.0	Nationwide Children's Hospital	22	STAD	AEF09623-F8F3-401C-9CBE-58574388496E	12	TCGA	2016	69	Antrum/Distal	Not Available	Not Available	Not Available	Not Available	TCGA-CD-5801	df822ea3-e0e6-4ad3-a228-e20e3a737dac	Not Available	Vietnam	8	Not Available	Not Applicable	0	15
TCGA-CD-5803	Dead	0.934247	0.517124	Yes	0.934247	Yes	0.821918	95.85.0	Nationwide Children's Hospital	22	STAD	522DE186-1652-41CD-8440-7BA7C9A23D2F	12	TCGA	2016	78	Antrum/Distal	Not Available	Not Available	Not Available	Not Available	TCGA-CD-5803	33901c6f-9180-4a19-866c-f4ac6bec76da	Not Available	Vietnam	8	-28608	Not Applicable	0	2
TCGA-CD-5804	Alive	1.00822	0.201885	No	1.00822	No	1.00822	165.79.0	Nationwide Children's Hospital	22	STAD	E5482108-02D1-4499-A551-2FDA90993A75	12	TCGA	2016	90	Antrum/Distal	Not Available	NO	Not Available	No	TCGA-CD-5804	9fa752b7-9873-4bad-9eba-8cc113705fed	Not Available	Vietnam	6	-32872	Not Applicable	0	0	TCGA-CD-5804-D70986; TCGA-CD-5804-D70987; TCGA-CD-5804-D70988	14CBDF92-8813-4D2B-9CE7-A1EF141AA798; 06F96C25-20D4-46F4-B6A3-AAC61462AC31; E0C91FBE-70FD-4AF7-A779-9FEE454E4E69	Not Available; Not Available; Not Available	11; 11; 11	0; 0; 0	0; 0; 0	Epirubicin; Cisplatin; Capecitabine	Complete Response; Complete Response; Complete Response	3; 3; 3	Not Available; Not Available; Not Available	Not Available; Not Available; Not Available	Not Available; Not Available; Not Available	Not Available; Not Available; Not Available	Not Applicable; Not Applicable; Not Applicable	Not Available; Not Available; Not Available	Not Available; Not Available; Not Available	NO; NO; NO	Chemotherapy; Chemotherapy; Chemotherapy	Not Available; Not Available; Not Available
TCGA-CD-5813	Dead	1.03288	0.489954	Yes	1.03288	Yes	0.863014	95.85.0	Nationwide Children's Hospital	22	STAD	20B6A693-9623-441A-A4C7-59A21E4515C0	12	TCGA	2016	60	Fundus/Body	Not Available	Not Available	Not Available	Not Available	TCGA-CD-5813	152b9d8a-19fd-4665-b9e4-4fedfb1608cd	Not Available	Vietnam	8	-21995	Not Applicable	0	12
TCGA-CD-8524	Alive	1.06301	0.0588014	No	1.06301	Yes	0.189041	220.78.0	Nationwide Children's Hospital	22	STAD	951C9342-314E-45BB-953B-835FF20BA8CD	12	TCGA	2016	61	Antrum/Distal	Not Available	Not Available	Not Available	Not Available	TCGA-CD-8524	315b8de8-9842-4738-b23b-1d61722f9583	Not Available	Not Available	15	-22445	Not Applicable	0	2	TCGA-CD-8524-D71009; TCGA-CD-8524-D71010; TCGA-CD-8524-D71011	0A7EC882-C204-46DA-89E6-EA358F353380; 5764278D-F684-4502-873B-CF0C8D57BC2F; 57ACFF4D-102E-471A-AB34-EB004A213E71	Not Available; Not Available; Not Available	12; 12; 12	168; 168; 168	64; 64; 64	Epirubicin; Cisplatin; 5-Fluorouracil	Clinical Progressive Disease; Clinical Progressive Disease; Clinical Progressive Disease	3; 3; 3	Not Available; Not Available; Not Available	Not Available; Not Available; Not Available	Not Available; Not Available; Not Available	Not Available; Not Available; Not Available	Not Applicable; Not Applicable; Not Applicable	Not Available; Not Available; Not Available	Not Available; Not Available; Not Available	NO; NO; NO	Chemotherapy; Chemotherapy; Chemotherapy	Not Available; Not Available; Not Available
TCGA-CD-8525	Alive	1.04932	0.0825664	No	1.04932	No	1.04932	220.78.0	Nationwide Children's Hospital	22	STAD	59F12E8A-754C-4773-81E4-E4B652A56DDA	12	TCGA	2016	82	Antrum/Distal	Not Available	Not Available	Not Available	Not Available	TCGA-CD-8525	39acb803-f282-422e-ac56-a3a50693d203	Not Available	Not Available	15	-30004	Not Applicable	0	2	TCGA-CD-8525-D71006; TCGA-CD-8525-D71007; TCGA-CD-8525-D71008	E5715F42-8754-439D-9142-074B419DE385; CDD0A3A9-C58B-4FDE-BF5E-D50EBADB36AB; 7D043D0F-40AA-4288-B5BA-8567F9A04045	Not Available; Not Available; Not Available	12; 12; 12	157; 157; 157	62; 62; 62	Epirubicin; Cisplatin; 5-Flourouracil	Complete Response; Complete Response; Complete Response	3; 3; 3	Not Available; Not Available; Not Available	Not Available; Not Available; Not Available	Not Available; Not Available; Not Available	Not Available; Not Available; Not Available	Not Applicable; Not Applicable; Not Applicable	Not Available; Not Available; Not Available	Not Available; Not Available; Not Available	NO; NO; NO	Chemotherapy; Chemotherapy; Chemotherapy	Not Available; Not Available; Not Available
TCGA-CD-8526	Alive	1.04384	0.49211	No	1.04384	No	1.04384	220.78.0	Nationwide Children's Hospital	22	STAD	CEC26B38-EA27-4544-944F-8B427BBD22F2	12	TCGA	2016	73	Fundus/Body	Not Available	Not Available	Not Available	Not Available	TCGA-CD-8526	6a9b3d65-ae15-4e3c-84ed-468e2196372b	Not Available	Not Available	15	-26840	Not Applicable	0	2	TCGA-CD-8526-D70974; TCGA-CD-8526-D70975; TCGA-CD-8526-D70976	E8635ECC-0E31-419C-A35F-159E87193100; BB040B53-AA70-4E65-9F82-1E8FEB3EC19C; 43190BA9-4F9B-4061-ACBB-33C79D30D8DF	Not Available; Not Available; Not Available	11; 11; 11	111; 111; 111	62; 62; 62	Epirubicin; Cisplatin; Capecitabine	Complete Response; Complete Response; Complete Response	3; 3; 3	Not Available; Not Available; Not Available	Not Available; Not Available; Not Available	Not Available; Not Available; Not Available	Not Available; Not Available; Not Available	Not Applicable; Not Applicable; Not Applicable	Not Available; Not Available; Not Available	Not Available; Not Available; Not Available	NO; NO; NO	Chemotherapy; Chemotherapy; Chemotherapy	Not Available; Not Available; Not Available
TCGA-CD-8527	Dead	0.59726	0.415542	Yes	0.59726	Yes	0.435616	220.78.0	Nationwide Children's Hospital	22	STAD	F5D011B6-8798-4923-9D6A-6A8B5839AD1B	12	TCGA	2016	72	Antrum/Distal	Not Available	Not Available	Not Available	Not Available	TCGA-CD-8527	1b98b2da-c5bf-422f-bb73-1190841fbec4	Not Available	Not Available	15	-26503	Not Applicable	0	2	TCGA-CD-8527-D70970; TCGA-CD-8527-D70971; TCGA-CD-8527-D70972	D1EC9F9F-DA05-4C23-9F29-CF23F24E2BA5; 021DEDAC-5385-4644-935D-112C0C381E33; B1D55FC2-A4E7-4619-BABD-0859F68D7C4D	Not Available; Not Available; Not Available	11; 11; 11	60; 60; 60	34; 34; 34	Epirubicin; Cisplatin; Capecitabine	Clinical Progressive Disease; Clinical Progressive Disease; Clinical Progressive Disease	3; 3; 3	Not Available; Not Available; Not Available	Not Available; Not Available; Not Available	Not Available; Not Available; Not Available	Not Available; Not Available; Not Available	Not Applicable; Not Applicable; Not Applicable	Not Available; Not Available; Not Available	Not Available; Not Available; Not Available	NO; NO; NO	Chemotherapy; Chemotherapy; Chemotherapy	Not Available; Not Available; Not Available
TCGA-CD-8528	Alive	1.0274	0.0828388	No	1.0274	No	1.0274	220.78.0	Nationwide Children's Hospital	22	STAD	385D68F5-451D-400C-A1FA-28C6D966825F	12	TCGA	2016	43	Antrum/Distal	Not Available	Not Available	Not Available	Not Available	TCGA-CD-8528	1a1f2197-e303-46e4-8871-53f2eb2e599a	Not Available	Not Available	15	-15986	Not Applicable	0	3	TCGA-CD-8528-D71003; TCGA-CD-8528-D71004; TCGA-CD-8528-D71005	DE755720-EF36-4B5A-9B82-AD5417F85B40; 8314ED6C-B20C-46BC-8769-A51E3BF125AA; 82FA7470-7B62-4BD9-B780-6E403C8DA7A9	Not Available; Not Available; Not Available	12; 12; 12	232; 232; 231	105; 105; 105	Epirubicin; Cisplatin; 5-Flourouracil	Complete Response; Complete Response; Complete Response	3; 3; 3	Not Available; Not Available; Not Available	Not Available; Not Available; Not Available	Not Available; Not Available; Not Available	Not Available; Not Available; Not Available	Not Applicable; Not Applicable; Not Applicable	Not Available; Not Available; Not Available	Not Available; Not Available; Not Available	NO; NO; NO	Chemotherapy; Chemotherapy; Chemotherapy	Not Available; Not Available; Not Available
TCGA-CD-8529	Alive	1.02466	0.507008	No	1.02466	No	1.02466	220.78.0	Nationwide Children's Hospital	22	STAD	7CB1408A-6CEA-4DDE-BAFE-154A2DEB45B4	12	TCGA	2016	65	Antrum/Distal	Not Available	Not Available	Not Available	Not Available	TCGA-CD-8529	5b7e557a-6aee-4077-b3cd-c96179e643ae	Not Available	Not Available	15	-23979	Not Applicable	0	4	TCGA-CD-8529-D70966; TCGA-CD-8529-D70967; TCGA-CD-8529-D70968	EF88DBFE-A5E1-452A-BB65-E714F54718C2; 6FEA86DF-2F54-4214-87B5-744CDB6A0AD5; 4A2225B5-1A24-4928-A360-B76086B98ACA	Not Available; Not Available; Not Available	11; 11; 11	148; 148; 148	50; 50; 50	Epirubicin; Cisplatin; Capecitabine	Complete Response; Complete Response; Complete Response	3; 3; 3	Not Available; Not Available; Not Available	Not Available; Not Available; Not Available	Not Available; Not Available; Not Available	Not Available; Not Available; Not Available	Not Applicable; Not Applicable; Not Applicable	Not Available; Not Available; Not Available	Not Available; Not Available; Not Available	NO; NO; NO	Chemotherapy; Chemotherapy; Chemotherapy	Not Available; Not Available; Not Available
TCGA-CD-8530	Alive	1.03288	0.417704	No	1.03288	No	1.03288	220.78.0	Nationwide Children's Hospital	22	STAD	3D4C2701-7522-4F29-8432-21A241872EE8	12	TCGA	2016	51	Fundus/Body	Not Available	Not Available	Not Available	Not Available	TCGA-CD-8530	0a11e958-7ec0-493c-bd7a-eb17536facd7	Not Available	Not Available	15	-18992	Not Applicable	0	5	TCGA-CD-8530-D71000; TCGA-CD-8530-D71001; TCGA-CD-8530-D71002	F8A66EE1-A2A5-452A-BD47-9BB4430A3245; 21AF61CF-F2CF-4457-B8F7-399CAA2FE0E3; 54C5A1E1-F645-4E8C-99BA-B27AE6D97178	Not Available; Not Available; Not Available	12; 12; 12	176; 176; 176	75; 75; 75	Epirubicin; Cisplatin; 5-Flourouracil	Complete Response; Complete Response; Complete Response	3; 3; 3	Not Available; Not Available; Not Available	Not Available; Not Available; Not Available	Not Available; Not Available; Not Available	Not Available; Not Available; Not Available	Not Applicable; Not Applicable; Not Applicable	Not Available; Not Available; Not Available	Not Available; Not Available; Not Available	NO; NO; NO	Chemotherapy; Chemotherapy; Chemotherapy	Not Available; Not Available; Not Available
TCGA-CD-8531	Alive	1.04932	0.167486	No	1.04932	No	1.04932	220.78.0	Nationwide Children's Hospital	22	STAD	75490C60-A186-450E-BF0D-3D8E2121ACBB	12	TCGA	2016	66	Fundus/Body	Not Available	Not Available	Not Available	Not Available	TCGA-CD-8531	efe8b105-b170-4679-8b97-c1142fefe069	Not Available	Not Available	15	-24453	Not Applicable	0	3	TCGA-CD-8531-D70963; TCGA-CD-8531-D70998; TCGA-CD-8531-D70999	65A270A1-296A-427E-8B4F-73FEA1AAC0E5; E8A3276E-BA68-4AC1-8667-017C71CEE93B; 8A235D07-A810-4162-B7CE-C45E5DC95658	Not Available; Not Available; Not Available	12; 12; 12	197; 197; 197	106; 106; 106	Epirubicin; Cisplatin; 5-Flourouracil	Complete Response; Complete Response; Complete Response	3; 3; 3	Not Available; Not Available; Not Available	Not Available; Not Available; Not Available	Not Available; Not Available; Not Available	Not Available; Not Available; Not Available	Not Applicable; Not Applicable; Not Applicable	Not Available; Not Available; Not Available	Not Available; Not Available; Not Available	NO; NO; NO	Chemotherapy; Chemotherapy; Chemotherapy	Not Available; Not Available; Not Available
TCGA-CD-8532	Dead	0.969863	0.148348	Yes	0.969863	Yes	0.772603	220.78.0	Nationwide Children's Hospital	22	STAD	509DD8E7-3A8A-45A1-AEBE-E8BF461D27FD	12	TCGA	2016	52	Cardia/Proximal	Not Available	Not Available	Not Available	Not Available	TCGA-CD-8532	8e0f35e8-cd02-4d8b-9145-597cc65eac13	Not Available	Not Available	15	-19284	Not Applicable	0	3
TCGA-CD-8533	Alive	1.28219	0.148999	No	1.28219	Yes	0.619178	220.78.0	Nationwide Children's Hospital	22	STAD	9F69BA1F-F1AA-4C94-BAD3-71672807F61C	12	TCGA	2016	48	Antrum/Distal	Not Available	Not Available	Not Available	Not Available	TCGA-CD-8533	c1cf00be-1a34-49aa-b1ab-6b2e26832c19	Not Available	Not Available	15	-17821	Not Applicable	0	4	TCGA-CD-8533-D70959	37E718D6-509F-4D7B-A3F0-306F9FB6E219	Not Available	11	245	226	Capecitabine	Clinical Progressive Disease	3	Not Available	Not Available	Not Available	Not Available	Not Applicable	Not Available	Not Available	NO	Chemotherapy	Not Available
TCGA-CD-8534	Alive	1.00548	0.0873271	No	1.00548	Yes	0.550685	220.78.0	Nationwide Children's Hospital	22	STAD	098DC3FF-F636-4927-9EFB-4DE595839433	12	TCGA	2016	41	Antrum/Distal	Not Available	Not Available	Not Available	Not Available	TCGA-CD-8534	65232ec1-4614-49bd-a3cf-d901d4f9556a	Not Available	Not Available	15	-15227	Not Applicable	0	0
TCGA-CD-8535	Alive	1.06849	0.348686	No	1.06849	No	1.06849	220.78.0	Nationwide Children's Hospital	22	STAD	AF00D723-D147-4B00-B0EB-A282FF0967AB	12	TCGA	2016	59	Fundus/Body	Not Available	Not Available	Not Available	Not Available	TCGA-CD-8535	569dd23a-d0d7-409c-bc83-7340512f4195	Not Available	Not Available	15	-21559	Not Applicable	0	4	TCGA-CD-8535-D70954; TCGA-CD-8535-D70955; TCGA-CD-8535-D70956	F575C51D-7059-4E2D-A268-A13EE9363CA6; 60BEAD84-ACB8-4886-B19B-A0FFC0C9B55D; 6AADB438-9F15-45E6-8B23-AC64BB461799	Not Available; Not Available; Not Available	11; 11; 11	234; 234; 234	138; 138; 138	Docetaxel; Cisplatin; 5-Flourouracil	Complete Response; Complete Response; Complete Response	3; 3; 3	Not Available; Not Available; Not Available	Not Available; Not Available; Not Available	Not Available; Not Available; Not Available	Not Available; Not Available; Not Available	Not Applicable; Not Applicable; Not Applicable	Not Available; Not Available; Not Available	Not Available; Not Available; Not Available	NO; NO; NO	Chemotherapy; Chemotherapy; Chemotherapy	Not Available; Not Available; Not Available
TCGA-CD-A486	Dead	0.526027	0.0799754	Yes	0.526027	Yes	0.216438	257.69.0	Nationwide Children's Hospital	22	STAD	0A26D98A-4DE9-4191-9080-E4256AB9FFBD	12	TCGA	2016	68	Cardia/Proximal	Not Available	NO	Not Available	Not Available	TCGA-CD-A486	C63AE423-C90A-4CF4-AA42-653BB8FA3E69	Not Available	Not Available	11	-24879	Not Applicable	0	2	TCGA-CD-A486-D58108; TCGA-CD-A486-D58109; TCGA-CD-A486-D58110	C99A96B7-16A1-4C44-8941-9C047156BC2B; DC5F1783-D6E6-447E-B491-1A0C0F74A4C3; F5ED343B-469D-40F3-8845-D675CF3F9285	Not Available; Not Available; Not Available	31; 31; 31	57; 57; 57	37; 37; 37	Taxol; Cisplatin; Capecitabine	Complete Response; Complete Response; Complete Response	3; 3; 3	Not Available; Not Available; Not Available	Not Available; Not Available; Not Available	Not Available; Not Available; Not Available	Not Available; Not Available; Not Available	Not Applicable; Not Applicable; Not Applicable	Not Available; Not Available; Not Available	Not Available; Not Available; Not Available	NO; NO; NO	Chemotherapy; Chemotherapy; Chemotherapy	Not Available; Not Available; Not Available
TCGA-CD-A487	Alive	1.02466	0.140255	No	1.02466	No	1.02466	257.69.0	Nationwide Children's Hospital	22	STAD	A21572D0-5DB1-48CD-AC65-9489510B0E7C	12	TCGA	2016	51	Antrum/Distal	Not Available	NO	Not Available	Not Available	TCGA-CD-A487	B7D2401E-7D64-4C89-A74C-16D634CAFE7F	Not Available	Not Available	11	-18694	Not Applicable	0	4	TCGA-CD-A487-D58112; TCGA-CD-A487-D58113; TCGA-CD-A487-D58114	2FE1DAEC-5BE5-495E-9136-FBBF6746937A; 1D0FE4FC-5BBB-4762-B87A-B7E38932F709; D3FC6643-09AE-4E2F-8B86-FDFAB0DC24B6	Not Available; Not Available; Not Available	31; 31; 31	284; 284; 284	24; 24; 24	Epirubicin; Cisplatin; Capecitabine	Complete Response; Complete Response; Complete Response	3; 3; 3	Not Available; Not Available; Not Available	Not Available; Not Available; Not Available	Not Available; Not Available; Not Available	Not Available; Not Available; Not Available	Not Applicable; Not Applicable; Not Applicable	Not Available; Not Available; Not Available	Not Available; Not Available; Not Available	NO; NO; NO	Chemotherapy; Chemotherapy; Chemotherapy	Not Available; Not Available; Not Available
TCGA-CD-A489	Dead	0.942466	0.178109	Yes	0.942466	Yes	0.758904	257.69.0	Nationwide Children's Hospital	22	STAD	35552B04-170A-4E95-B3C3-524F84B5169E	12	TCGA	2016	58	Antrum/Distal	Not Available	Not Available	Not Available	Not Available	TCGA-CD-A489	7F056FC5-3848-4884-9644-95B8B6ED9642	Not Available	Not Available	11	-21517	Not Applicable	0	4
TCGA-CD-A48A	Alive	1.03562	0.206018	No	1.03562	No	1.03562	257.69.0	Nationwide Children's Hospital	22	STAD	09D9520C-F6E6-4E9D-BC46-87E0B4822825	12	TCGA	2016	57	Cardia/Proximal	Not Available	Not Available	Not Available	Not Available	TCGA-CD-A48A	A6635058-4498-463C-9BBC-1009DDA3308C	Not Available	Not Available	11	-20839	Not Applicable	0	4	TCGA-CD-A48A-D69717	93546A16-CBD8-4220-9E86-B1D23E230E72	Not Available	16	66	38	Capecitabine	Complete Response	1	Not Available	Not Available	Not Available	Not Available	Not Applicable	Not Available	Not Available	NO	Chemotherapy	Not Available
TCGA-CD-A48C	Dead	0.967123	0.218471	Yes	0.967123	Yes	0.630137	257.69.0	Nationwide Children's Hospital	22	STAD	76805C9E-99C9-4846-B6A2-F844A6871245	12	TCGA	2016	79	Antrum/Distal	Not Available	Not Available	Not Available	Not Available	TCGA-CD-A48C	EC02B33C-8094-45E8-B679-B14DBE75D66F	Not Available	Not Available	11	-29203	Not Applicable	0	4
TCGA-CD-A4MG	Dead	0.547945	0.188021	Yes	0.547945	Yes	0.20274	269.72.0	Nationwide Children's Hospital	22	STAD	26CFBD86-2C14-4151-AB17-62A94A14998E	12	TCGA	2016	76	Cardia/Proximal	Not Available	Not Available	Not Available	Not Available	TCGA-CD-A4MG	028632ED-D75A-49BB-B579-41962BA502FE	Not Available	Not Available	13	-28019	Not Applicable	0	2
TCGA-CD-A4MH	Alive	1.01644	0.00992041	No	1.01644	No	1.01644	269.72.0	Nationwide Children's Hospital	22	STAD	A8497CC3-E5C2-40DF-A56A-397102C82C9A	12	TCGA	2016	86	Antrum/Distal	Not Available	Not Available	Not Available	Not Available	TCGA-CD-A4MH	23451AB5-A32B-4EEC-9B8B-FD282282A0D4	Not Available	Not Available	13	-31683	Not Applicable	0	3	TCGA-CD-A4MH-D69938; TCGA-CD-A4MH-D69939; TCGA-CD-A4MH-D69941	F6BB0854-1B4F-4C68-AA1F-0936BB98BEC4; 1116B2BF-2E4C-4EA9-8DAE-8C4FA273BC3C; 6294FCF2-38E5-488E-A069-DAF2E23E63E8	Not Available; Not Available; Not Available	22; 22; 22	212; 212; 212	118; 118; 118	Epirubicin; Cisplatin; 5-Flourouracil	Complete Response; Complete Response; Complete Response	1; 1; 1	Not Available; Not Available; Not Available	Not Available; Not Available; Not Available	Not Available; Not Available; Not Available	Not Available; Not Available; Not Available	Not Applicable; Not Applicable; Not Applicable	Not Available; Not Available; Not Available	Not Available; Not Available; Not Available	NO; NO; NO	Chemotherapy; Chemotherapy; Chemotherapy	Not Available; Not Available; Not Available
TCGA-CG-4301	Alive	0.252055	0.195222	No	0.252055	No	0.252055	57.88.0	Nationwide Children's Hospital	22	STAD	0C081310-753B-4037-82B7-3A8046A6B724	12	TCGA	2016	75	Cardia/Proximal	Not Available	Not Available	Not Available	Not Available	TCGA-CG-4301	7e13fe2a-3d6e-487f-900d-f5891d986aa2	Hamburg	Germany	22	-27516	Not Applicable	0	92
TCGA-CG-4304	Alive	NA	0.114367	No	NA	No	NA	57.88.0	Nationwide Children's Hospital	22	STAD	1360C8E4-1447-4DC6-9300-A651FE06193A	12	TCGA	2016	84	Cardia/Proximal	Not Available	Not Available	Not Available	Not Available	TCGA-CG-4304	8e005891-d6fe-4fee-a699-971fee4e70f1	Hamburg	Germany	Discrepancy	-31017	Not Applicable	0	Discrepancy
TCGA-CG-4305	Alive	1.32877	0.41446	No	1.32877	Yes	1.25205	57.88.0	Nationwide Children's Hospital	22	STAD	C631A7B0-3181-477B-A91C-ADF19491C496	12	TCGA	2016	69	Antrum/Distal	Not Available	Not Available	Not Available	Not Available	TCGA-CG-4305	e0e35051-fbb4-4389-aedb-87bde84d21ad	Hamburg	Germany	22	-25295	Not Applicable	0	485	TCGA-CG-4305-D37560; TCGA-CG-4305-D37561; TCGA-CG-4305-D37562	4FE50F2D-809A-4BCB-B02E-CC5155BDE7E6; 693829F4-9F41-4BBE-BD11-A194EF952C3F; 1491B5A4-ABEC-4743-94E5-7C70ADB82202	Not Available; Not Available; Not Available	4; 4; 4	669; 699; 699	607; 607; 607	Cisplatin; 5-Fluorouracil; Folinic acid	Complete Response; Complete Response; Complete Response	12; 12; 12	Not Available; Not Available; Not Available	Not Available; Not Available; Not Available	Not Available; Not Available; Not Available	Not Available; Not Available; Not Available	Not Applicable; Not Applicable; Not Applicable	Not Available; Not Available; Not Available	Not Available; Not Available; Not Available	NO; NO; NO	Chemotherapy; Chemotherapy; Chemotherapy	Not Available; Not Available; Not Available
TCGA-CG-4306	Dead	0.0849315	0.184471		0.0849315	No	0.0849315	57.88.0	Nationwide Children's Hospital	22	STAD	835ECDF4-0523-428F-B06C-3110C3E512F4	12	TCGA	2016	90	Antrum/Distal	Not Available	Not Available	Not Available	Not Available	TCGA-CG-4306	73d177f7-8c0a-42f6-a73d-8073c0e6142b	Hamburg	Germany	22	-32871	1	0	Not Available
TCGA-CG-4436	Alive	0.665753	0.212632	No	0.665753	No	0.665753	57.88.0	Nationwide Children's Hospital	22	STAD	93CEA4A9-92D9-4624-8593-EFC869412994	12	TCGA	2016	57	Stomach (NOS)	Not Available	Not Available	Not Available	Not Available	TCGA-CG-4436	7938ca55-766e-4277-9e7e-603ffa02e570	Hamburg	Germany	22	-20941	Not Applicable	0	243
TCGA-CG-4437	Alive	0.671233	0.275841	No	0.671233	No	0.671233	129.82.0	Nationwide Children's Hospital	22	STAD	77F38640-8E19-49F6-BD92-A63E46C52373	12	TCGA	2016	83	Cardia/Proximal	Not Available	Not Available	Not Available	Not Available	TCGA-CG-4437	6244e506-d163-4d34-8fec-6158191679cb	Hamburg	Germany	22	-30467	Not Applicable	0	245
TCGA-CG-4438	Alive	4.50685	0.173383	No	4.50685	No	4.50685	57.88.0	Nationwide Children's Hospital	22	STAD	3B62879D-F7B8-4D85-A8E2-007EACCF7FC5	12	TCGA	2016	56	Antrum/Distal	Not Available	Not Available	Not Available	Not Available	TCGA-CG-4438	0246823f-99f4-4a46-b2b1-27f81179584c	Hamburg	Germany	Discrepancy	-20574	Not Applicable	0	1645
TCGA-CG-4440	Dead	0.334247	0.0812033		0.334247	No	0.334247	57.88.0	Nationwide Children's Hospital	22	STAD	0DE18BD1-6E84-4F14-A19B-0C691E108CD7	12	TCGA	2016	68	Fundus/Body	Not Available	Not Available	Not Available	Not Available	TCGA-CG-4440	8ca597db-ac21-43d1-9329-586b2eaf6982	Hamburg	Germany	22	-25171	122	0	Not Available
TCGA-CG-4441	Dead	1.16712	0.2949		1.16712	No	1.16712	129.82.0	Nationwide Children's Hospital	22	STAD	4906AA6B-ED5D-40C5-848C-DB9DFFEDB933	12	TCGA	2016	83	Fundus/Body	Not Available	Not Available	Not Available	Not Available	TCGA-CG-4441	37e22429-efd7-4d6a-b79a-9d8c7be2170c	Hamburg	Germany	22	-30528	426	0	Not Available
TCGA-CG-4442	Alive	0	0.157691	No	0	No	0	57.88.0	Nationwide Children's Hospital	22	STAD	BFD26DDA-9C96-44AF-AD38-EA000BEB9AA5	12	TCGA	2016	85	Antrum/Distal	Not Available	Not Available	Not Available	Not Available	TCGA-CG-4442	8fccff71-3710-4cb9-b8af-61707aebe5d8	Hamburg	Germany	22	-31350	Not Applicable	0	0
TCGA-CG-4443	Alive	2.49863	0	No	2.49863	No	2.49863	57.88.0	Nationwide Children's Hospital	22	STAD	FC4EA3E2-9C02-4F1D-B68E-853933A26C9D	12	TCGA	2016	68	Fundus/Body	Not Available	Not Available	Not Available	Not Available	TCGA-CG-4443	8cb0144b-be6b-40a1-86a2-708f96d9b615	Hamburg	Germany	22	-24990	Not Applicable	0	912
TCGA-CG-4444	Alive	3.92055	0.12618	No	3.92055	No	3.92055	57.88.0	Nationwide Children's Hospital	22	STAD	CB75DF07-703A-4BFA-B25F-5DF33EC71EE3	12	TCGA	2016	76	Fundus/Body	Not Available	Not Available	Not Available	Not Available	TCGA-CG-4444	5c087d33-0bd3-407d-8350-fabba6aec597	Hamburg	Germany	22	-27912	Not Applicable	0	1431	TCGA-CG-4444-D37563	51475E4B-5DD7-44D3-95E4-647A56B55C04	Not Available	4	92	31	5-Fluorouracil	Complete Response	12	Not Available	Not Available	Not Available	Not Available	Not Applicable	Not Available	Not Available	NO	Chemotherapy	Not Available
TCGA-CG-4460	Dead	1.83288	0.257976	Yes	1.83288	Yes	1.33425	57.88.0	Nationwide Children's Hospital	22	STAD	593E1E87-B98A-41A8-B5DA-4DDEFC978E42	12	TCGA	2016	66	Fundus/Body	Not Available	Not Available	Not Available	Not Available	TCGA-CG-4460	3c3d4ef0-019a-423e-89b2-4ac5a7b567ab	Hamburg	Germany	22	-24229	669	0	Not Available	TCGA-CG-4460-D37564; TCGA-CG-4460-D37565; TCGA-CG-4460-D37566; TCGA-CG-4460-D37567; TCGA-CG-4460-D37568	6216F809-3AD8-418D-847A-D67A7E879C36; F9D9E4EA-31E9-4DF5-A970-1AAC9AEED876; A007C145-28E1-4292-8581-801186428A69; CB78CAF9-7D16-458A-BA6B-4C74E7D107FF; A95C258D-1B4A-4C04-81DC-98B72C417655	Not Available; Not Available; Not Available; Not Available; Not Available	4; 4; 4; 4; 4	153; 153; 608; 608; 608	61; 61; 487; 487; 487	Capecitabine; Cisplatin; Folinic acid; Cisplatin; 5-Fluorouracil	Partial Response; Partial Response; Partial Response; Partial Response; Partial Response	12; 12; 12; 12; 12	Not Available; Not Available; Not Available; Not Available; Not Available	Not Available; Not Available; Not Available; Not Available; Not Available	Not Available; Not Available; Not Available; Not Available; Not Available	Not Available; Not Available; Not Available; Not Available; Not Available	Not Applicable; Not Applicable; Not Applicable; Not Applicable; Not Applicable	Not Available; Not Available; Not Available; Not Available; Not Available	Not Available; Not Available; Not Available; Not Available; Not Available	NO; NO; NO; NO; NO	Chemotherapy; Chemotherapy; Chemotherapy; Chemotherapy; Chemotherapy	Not Available; Not Available; Not Available; Not Available; Not Available
TCGA-CG-4462	Dead	0	0.769856	Yes	0	Yes	0	57.88.0	Nationwide Children's Hospital	22	STAD	A18B7429-B0E9-4A1D-8CB3-175E85C293BE	12	TCGA	2016	72	Discrepancy	Not Available	Not Available	Not Available	Not Available	TCGA-CG-4462	e9ea3687-0db3-47f3-8099-b4fc054397f1	Hamburg	Germany	22	-26511	0	0	Not Available
TCGA-CG-4465	Dead	0.750685	0.176195		0.750685	No	0.750685	57.88.0	Nationwide Children's Hospital	22	STAD	7D66DE5D-5F14-4C3F-8446-7479E00AA69B	12	TCGA	2016	69	Antrum/Distal	Not Available	Not Available	Not Available	Not Available	TCGA-CG-4465	c9ab5bf4-092a-420f-9b90-87deea58104c	Hamburg	Germany	22	-25233	274	0	Not Available	TCGA-CG-4465-D37569; TCGA-CG-4465-D37570; TCGA-CG-4465-D37571	E2E02467-7B85-4A00-8C1C-CB2F0BACA297; AB89D7CB-8D38-4CFD-8B18-0A773E31FBF4; 2249E9A6-E5CA-4DB1-BED0-9785DE7B460B	Not Available; Not Available; Not Available	4; 4; 4	62; 62; 62	31; 31; 31	Cisplatin; 5-Fluorouracil; Folinic acid	Unknown; Unknown; Unknown	12; 12; 12	Not Available; Not Available; Not Available	Not Available; Not Available; Not Available	Not Available; Not Available; Not Available	Not Available; Not Available; Not Available	Not Applicable; Not Applicable; Not Applicable	Not Available; Not Available; Not Available	Not Available; Not Available; Not Available	NO; NO; NO	Chemotherapy; Chemotherapy; Chemotherapy	Not Available; Not Available; Not Available
TCGA-CG-4466	Alive	1.58082	0.109561	No	1.58082	No	1.58082	57.88.0	Nationwide Children's Hospital	22	STAD	D64AA8E2-7E3E-4C36-95B7-1A8B89277559	12	TCGA	2016	81	Cardia/Proximal	Not Available	Not Available	Not Available	Not Available	TCGA-CG-4466	2f1b96b2-7031-4f7d-9490-14728d320f3e	Hamburg	Germany	22	-29739	Not Applicable	0	577
TCGA-CG-4469	Dead	0.589041	0.111031		0.589041	No	0.589041	57.88.0	Nationwide Children's Hospital	22	STAD	94A52C6D-2CA0-412D-8B8E-94AB9BAE6FDD	12	TCGA	2016	70	Stomach (NOS)	Not Available	Not Available	Not Available	Not Available	TCGA-CG-4469	2ac986f6-cd6f-4ca5-90cc-7a105cfe85ea	Hamburg	Germany	22	-25598	215	0	Not Available	TCGA-CG-4469-D37572; TCGA-CG-4469-D37573; TCGA-CG-4469-D37574	E5ECDA45-F458-4643-BF05-ABDBDFC96BDC; 066A5F2D-2D5B-41C8-8AD9-29198D40DD26; 7E6DEE4A-D635-4B08-8629-B6B66F49C16F	Not Available; Not Available; Not Available	4; 4; 4	215; 215; 215	31; 31; 31	Cisplatin; 5-Fluorouracil; Folinic acid	Unknown; Unknown; Unknown	12; 12; 12	Not Available; Not Available; Not Available	Not Available; Not Available; Not Available	Not Available; Not Available; Not Available	Not Available; Not Available; Not Available	Not Applicable; Not Applicable; Not Applicable	Not Available; Not Available; Not Available	Not Available; Not Available; Not Available	NO; NO; NO	Chemotherapy; Chemotherapy; Chemotherapy	Not Available; Not Available; Not Available
TCGA-CG-4475	Alive	1.91507	0.226385	No	1.91507	No	1.91507	57.88.0	Nationwide Children's Hospital	22	STAD	662A4E4C-84EF-4772-A552-47BB156FC0C0	12	TCGA	2016	76	Stomach (NOS)	Not Available	Not Available	Not Available	Not Available	TCGA-CG-4475	cad2adc1-0f41-4651-9c80-ae9961e2dc8d	Hamburg	Germany	22	-28065	Not Applicable	0	0
TCGA-CG-4476	Alive	0	0.277033	No	0	No	0	57.88.0	Nationwide Children's Hospital	22	STAD	166565B8-C792-411F-922C-4E05F8BE6346	12	TCGA	2016	69	Fundus/Body	Not Available	Not Available	Not Available	Not Available	TCGA-CG-4476	442d7415-d095-4962-8296-a14390bad40a	Hamburg	Germany	22	-25506	Not Applicable	0	0
TCGA-CG-4477	Alive	2.58082	0.196103	No	2.58082	Yes	1	57.88.0	Nationwide Children's Hospital	22	STAD	5F497988-D849-44C3-859C-F9F942C2F852	12	TCGA	2016	58	Cardia/Proximal	Not Available	Not Available	Not Available	Not Available	TCGA-CG-4477	18d0aae7-9694-4252-b8fe-16e62dadab07	Hamburg	Germany	22	-21427	Not Applicable	0	31	TCGA-CG-4477-D37579; TCGA-CG-4477-D37580	9B02C9BB-92BA-4E72-8B87-C52D3C233812; 8F85533D-2939-417D-B5B0-1AB68FA71A11	Not Available; Not Available	4; 4	457; 457	426; 426	Cisplatin; 5-Fluorouracil	Clinical Progressive Disease; Clinical Progressive Disease	12; 12	Not Available; Not Available	Not Available; Not Available	Not Available; Not Available	Not Available; Not Available	Not Applicable; Not Applicable	Not Available; Not Available	Not Available; Not Available	NO; NO	Chemotherapy; Chemotherapy	Not Available; Not Available
TCGA-CG-5716	Alive	0	0.090176	No	0	No	0	129.82.0	Nationwide Children's Hospital	22	STAD	D6A211B9-0D0C-4442-8B9F-4589059CB4D4	12	TCGA	2016	86	Antrum/Distal	Not Available	Not Available	Not Available	Not Available	TCGA-CG-5716	49587564-e30f-4f1c-b7b3-fc0989bb1a0a	Hamburg	Germany	7	-31411	Not Applicable	0	0
TCGA-CG-5717	Dead	0.580822	0.0408223	Yes	0.580822	Yes	0.328767	95.85.0	Nationwide Children's Hospital	22	STAD	6563B97F-22FC-4E01-97A0-AA1E5985966F	12	TCGA	2016	58	Cardia/Proximal	Not Available	Not Available	Not Available	No	TCGA-CG-5717	bdc3899e-15ae-421f-829b-0e07fbd27c60	Hamburg	Germany	22	-21458	212	0	Not Available	TCGA-CG-5717-D37581; TCGA-CG-5717-D37582; TCGA-CG-5717-D37583	E8A29207-AB7D-40CD-888D-29BBAA62AE93; 83198ACC-3ABA-46A0-BD76-E83B633E034B; ECAD283C-296E-408E-B401-1B06C531253A	Not Available; Not Available; Not Available	4; 4; 4	212; 212; 212	151; 151; 151	5-Fluorouracil; Cisplatin; Folinic acid	Clinical Progressive Disease; Clinical Progressive Disease; Clinical Progressive Disease	12; 12; 12	Not Available; Not Available; Not Available	Not Available; Not Available; Not Available	Not Available; Not Available; Not Available	Not Available; Not Available; Not Available	Not Applicable; Not Applicable; Not Applicable	Not Available; Not Available; Not Available	Not Available; Not Available; Not Available	NO; NO; NO	Chemotherapy; Chemotherapy; Chemotherapy	Not Available; Not Available; Not Available
TCGA-CG-5718	Dead	3	0.117828	No	3	No	3	95.85.0	Nationwide Children's Hospital	22	STAD	BC5866C6-CE0D-413A-B58D-23C2B765D06A	12	TCGA	2016	78	Fundus/Body	Not Available	Not Available	Not Available	No	TCGA-CG-5718	d5c58161-05ed-4472-81ed-176216f49929	Hamburg	Germany	22	-28763	Not Applicable	0	31
TCGA-CG-5719	Alive	0.0849315	0.173255	No	0.0849315	No	0.0849315	95.85.0	Nationwide Children's Hospital	22	STAD	F939541D-77D0-4772-98BC-3B7649456FF3	12	TCGA	2016	54	Fundus/Body	Not Available	YES	Proton Pump Inhibitors	No	TCGA-CG-5719	263f67e0-0a28-42e6-b3f3-1ddd0d397220	Hamburg	Hamburg/Germany	22	-19966	Not Applicable	0	31
TCGA-CG-5720	Dead	0.0821918	0.254231	No	0.0821918	No	0.0821918	95.85.0	Nationwide Children's Hospital	22	STAD	F815D67D-0856-47FD-A324-476B74D8DE45	12	TCGA	2016	71	Cardia/Proximal	Not Available	Not Available	Not Available	No	TCGA-CG-5720	7c9ea4fa-4cbc-4941-945a-e531e1d48304	Hamburg	Germany	22	-26176	30	0	Not Available
TCGA-CG-5721	Alive	0.50137	0.420509	No	0.50137	No	0.50137	95.85.0	Nationwide Children's Hospital	22	STAD	68A5117C-66DC-4AEE-BC36-C29C7677E04D	12	TCGA	2016	58	Antrum/Distal	Not Available	YES	Proton Pump Inhibitors	No	TCGA-CG-5721	588abaea-ab16-42f4-9457-5901ee791b5f	Hamburg	Germany	22	-21244	Not Applicable	0	183
TCGA-CG-5722	Alive	0.0821918	0.333309	No	0.0821918	No	0.0821918	95.85.0	Nationwide Children's Hospital	22	STAD	8C64F205-0303-4D49-A6E0-0ED9C88BBF8D	12	TCGA	2016	67	Fundus/Body	Not Available	YES	Proton Pump Inhibitors	No	TCGA-CG-5722	f35e8fef-f61d-4614-b73f-f7e1d0f21f52	Hamburg	Hamburg/Germany	22	-24472	Not Applicable	0	30
TCGA-CG-5723	Alive	8.75616	0.350837	No	8.75616	No	8.75616	95.85.0	Nationwide Children's Hospital	22	STAD	37D7B637-3A63-46D3-9178-E12E5A909656	12	TCGA	2016	83	Cardia/Proximal	Not Available	Not Available	Not Available	No	TCGA-CG-5723	0f00ad32-e4be-49d4-a02a-d233bfc913c5	Hamburg	Germany	22	-30376	Not Applicable	0	2131
TCGA-CG-5724	Dead	1.00274	0.402176	Yes	1.00274	Yes	0.334247	95.85.0	Nationwide Children's Hospital	22	STAD	CE286C69-43A0-4E35-8896-474EC6EEB905	12	TCGA	2016	59	Antrum/Distal	Not Available	Not Available	Not Available	No	TCGA-CG-5724	0b4e8d73-459d-4930-9d1a-abb8d53e1844	Hamburg	Germany	22	-21762	366	0	Not Available	TCGA-CG-5724-D37584	ADDADFDC-26FB-43B1-AAA7-D38323D40063	Not Available	4	305	153	Cisplatin	Clinical Progressive Disease	12	Not Available	Not Available	Not Available	Not Available	Not Applicable	Not Available	Not Available	NO	Chemotherapy	Not Available
TCGA-CG-5725	Dead	1.25205	0.508429	Yes	1.25205	Yes	0.419178	95.85.0	Nationwide Children's Hospital	22	STAD	F8F35E14-37F1-4310-BAF5-9361AE44A090	12	TCGA	2016	72	Cardia/Proximal	Not Available	Not Available	Not Available	No	TCGA-CG-5725	129d95ca-71ef-44aa-a93d-f87803c37c9a	Hamburg	Germany	22	-26329	457	0	Not Available	TCGA-CG-5725-D37585; TCGA-CG-5725-D37586; TCGA-CG-5725-D37587; TCGA-CG-5725-D37588; TCGA-CG-5725-D37589	C75FFCB1-97DF-4D25-9129-5739E83D3172; 3FF1A034-1B02-4F39-828B-CA8D8CCF045D; F88EE3CF-8DE0-4FF5-B03D-FF90EFFA1FE1; A7A83AA9-3E61-4233-ACE2-366DAA7ED6F7; 9E38E9CB-FA44-4B04-835D-829AC5CB50B4	Not Available; Not Available; Not Available; Not Available; Not Available	4; 4; 4; 4; 4	Not Available; Not Available; Not Available; 334; Not Available	Not Available; Not Available; Not Available; 334; Not Available	5-Fluorouracil; Oxaliplatin; Folinic acid; Docetaxel; Cetuximab	Clinical Progressive Disease; Clinical Progressive Disease; Clinical Progressive Disease; Clinical Progressive Disease; Clinical Progressive Disease	12; 12; 12; 12; 12	Not Available; Not Available; Not Available; Not Available; Not Available	Not Available; Not Available; Not Available; Not Available; Not Available	Not Available; Not Available; Not Available; Not Available; Not Available	Not Available; Not Available; Not Available; Not Available; Not Available	Not Applicable; Not Applicable; Not Applicable; Not Applicable; Not Applicable	Not Available; Not Available; Not Available; Not Available; Not Available	Not Available; Not Available; Not Available; Not Available; Not Available	NO; NO; NO; NO; NO	Chemotherapy; Chemotherapy; Chemotherapy; Chemotherapy; Targeted Molecular therapy	Not Available; Not Available; Not Available; Not Available; Not Available
TCGA-CG-5726	Dead	2.4137	0.0427844	No	2.4137	No	2.4137	95.85.0	Nationwide Children's Hospital	22	STAD	2876DA21-9B14-4EEE-8350-F84F1E58065D	12	TCGA	2016	73	Antrum/Distal	Not Available	YES	Proton Pump Inhibitors	No	TCGA-CG-5726	863ad936-e2a0-471c-8d95-3a548bb94afa	Hamburg	Germany	22	-26998	881	0	Not Available
TCGA-CG-5732	Dead	5.75342	0.0877344	Yes	5.75342	Yes	5.33973	95.85.0	Nationwide Children's Hospital	22	STAD	4109D7D1-C330-4C55-A260-72194A0D76AD	12	TCGA	2016	66	Cardia/Proximal	Not Available	YES	Proton Pump Inhibitors	No	TCGA-CG-5732	e62d5f3c-0a99-4932-a589-bff4fa02b1d3	Hamburg	Germany	22	-24379	Not Applicable	0	1674	TCGA-CG-5732-D37590; TCGA-CG-5732-D37591; TCGA-CG-5732-D37592; TCGA-CG-5732-D37593; TCGA-CG-5732-D37594	609D8C85-26DE-432C-9FE0-E18EAA150E2A; D14745F0-59EE-45E0-A1FA-25700BC24934; 778332E6-A480-4F21-AB69-BB6BDEE373F4; 83DEEF80-C1C0-4AFF-B8E8-F37541ADE93A; 1387F8E8-9C86-49C8-A102-24354B63F116	Not Available; Not Available; Not Available; Not Available; Not Available	4; 4; 4; 4; 4	427; 2070; 2070; 2070; 2070	366; 1949; 1949; 1949; 2070	Mitomycin; 5-Fluorouracil; Folinic acid; Cisplatin; Docetaxel	Complete Response; Clinical Progressive Disease; Clinical Progressive Disease; Clinical Progressive Disease; Clinical Progressive Disease	12; 12; 12; 12; 12	Not Available; Not Available; Not Available; Not Available; Not Available	Not Available; Not Available; Not Available; Not Available; Not Available	Not Available; Not Available; Not Available; Not Available; Not Available	Not Available; Not Available; Not Available; Not Available; Not Available	Not Applicable; Not Applicable; Not Applicable; Not Applicable; Not Applicable	Not Available; Not Available; Not Available; Not Available; Not Available	Not Available; Not Available; Not Available; Not Available; Not Available	NO; NO; NO; NO; NO	Chemotherapy; Chemotherapy; Chemotherapy; Chemotherapy; Chemotherapy	Not Available; Not Available; Not Available; Not Available; Not Available
TCGA-CG-5734	Dead	0.665753	0		0.665753	No	0.665753	95.85.0	Nationwide Children's Hospital	22	STAD	13FBD122-9E36-4F5A-9544-8BA44D9F5309	12	TCGA	2016	68	Fundus/Body	Not Available	Not Available	Not Available	No	TCGA-CG-5734	2a227292-c73d-45fc-ab68-cdfaf7aef9e7	Hamburg	Germany	22	-25079	243	0	Not Available
TCGA-D7-5577	Dead	2.14247	0.127501	Yes	2.14247	Yes	1.03014	95.85.0	Nationwide Children's Hospital	22	STAD	2498CFBB-2420-41CB-BB3E-D1E69E5071AB	12	TCGA	2016	53	Cardia/Proximal	Not Available	Not Available	Not Available	No	TCGA-D7-5577	2dc154aa-c478-404b-a92e-86abcc8dbdb7	Poznan	Poland	8	-19668	Not Applicable	0	263	TCGA-D7-5577-D13821; TCGA-D7-5577-D64886; TCGA-D7-5577-D64887; TCGA-D7-5577-D64888	eddf6027-36e4-4eb1-b4ab-59e0455453b9; 98146EC0-9226-4EF2-8DFA-743CB1624292; 651EAE70-461F-4656-8059-B1C08352CA23; 6DFABED0-E03E-4089-8102-46E2AB77A61F	Not Available; Not Available; Not Available; Not Available	20; 15; 15; 15	Not Available; Not Available; Not Available; Not Available	81; 81; 81; 81	Calcium Foliatum; cisplatinum; epirubicinum; fluorouracilum	Not Available; Not Applicable; Not Applicable; Not Applicable	6; 9; 9; 9	Not Available; Not Available; Not Available; Not Available	420; Not Available; Not Available; Not Available	mg; Not Available; Not Available; Not Available	ADJUVANT; Not Available; Not Available; Not Available	Not Applicable; Not Applicable; Not Applicable; Not Applicable	PLFE; Not Available; Not Available; Not Available	IV; Not Available; Not Available; Not Available	YES; YES; YES; YES	Chemotherapy; Chemotherapy; Chemotherapy; Chemotherapy	Not Available; Not Available; Not Available; Not Available
TCGA-D7-5578	Alive	1.05479	0.212507	No	1.05479	No	1.05479	95.85.0	Nationwide Children's Hospital	22	STAD	0985C5FE-F2BE-49DF-ABF6-763FA8146767	12	TCGA	2016	80	Fundus/Body	Not Available	Not Available	Not Available	No	TCGA-D7-5578	a3c1f9a2-9174-48cf-81dc-2afcfdc4ba9c	Poznan	Poland	6	-29390	Not Applicable	0	109
TCGA-D7-6519	Alive	1.71233	0.152638	No	1.71233	Yes	1.17534	129.82.0	Nationwide Children's Hospital	22	STAD	6F02AF3A-0648-4354-8867-5DA4CDA5B2CD	12	TCGA	2016	64	Cardia/Proximal	Not Available	NO	Not Available	No	TCGA-D7-6519	e37cae9e-0656-4b89-b326-739a5cc859e0	Poznan	Poland	15	-23413	Not Applicable	0	476	TCGA-D7-6519-D28942; TCGA-D7-6519-D28941	7b1d3fbd-a2f3-4950-94ed-2e01f7943809; 0e1ae485-c9c4-4665-a77b-2a9b69122808	Not Available; Not Available	2; 2	Not Available; 237	503; 55	5-FU+ etoposidium; 5-FU	Not Available; Not Available	3; 3	2; 6	500+120; 425	mg/m2; mg/m2	PALLIATIVE; ADJUVANT	Not Applicable; Not Applicable	Not Available; Not Available	IV; IV	YES; NO	Chemotherapy; Chemotherapy	Not Available; Not Available
TCGA-D7-6520	Alive	1.56986	0.185105	No	1.56986	Yes	0.126027	129.82.0	Nationwide Children's Hospital	22	STAD	A7DCA549-E9C7-4B4D-97E7-FA49ED2CB923	12	TCGA	2016	53	Antrum/Distal	Not Available	NO	Not Available	No	TCGA-D7-6520	3c573af6-6298-49de-8de0-6a7f9ce9b000	Poznan	Poland	13	-19467	Not Applicable	0	293	TCGA-D7-6520-D28620; TCGA-D7-6520-D34561; TCGA-D7-6520-D64894; TCGA-D7-6520-D64895; TCGA-D7-6520-D64896; TCGA-D7-6520-D64897; TCGA-D7-6520-D64898	aab4cab8-a128-4320-84d3-ce1829173002; 9AE50E97-7268-45C0-8619-DA5B94299BCC; 2311DC1E-90DB-488A-8726-9B879BA1FC50; 895FC5D5-B15E-475A-BEC8-A98B3CD688F0; BB3A3B0B-8AE9-49DE-8C28-791F348F2375; 2A244617-5F9F-456C-9358-C96486AA3678; AB5C6559-7F18-4F29-BBBB-3E8E18B8562A	Not Available; Not Available; Not Available; Not Available; Not Available; Not Available; Not Available	1; 23; 15; 15; 15; 15; 15	172; 321; 172; 172; 321; 321; 321	53; 249; 53; 53; 249; 249; 249	Epirubicin; Cisplatinum; Oxaliplatin; Capecytabinum; Dexamethasone phosphate; Docetaxelum; Fluorouracilum	Not Available; Clinical Progressive Disease; Not Available; Not Available; Clinical Progressive Disease; Clinical Progressive Disease; Clinical Progressive Disease	3; 8; 9; 9; 9; 9; 9	6; Not Available; Not Available; Not Available; Not Available; Not Available; Not Available	87.5; Not Available; Not Available; Not Available; Not Available; Not Available; Not Available	mg; Not Available; Not Available; Not Available; Not Available; Not Available; Not Available	PROGRESSION; Not Available; Not Available; Not Available; Not Available; Not Available; Not Available	Not Applicable; Not Applicable; Not Applicable; Not Applicable; Not Applicable; Not Applicable; Not Applicable	Not Available; Not Available; Not Available; Not Available; Not Available; Not Available; Not Available	IV; Not Available; Not Available; Not Available; Not Available; Not Available; Not Available	NO; NO; NO; NO; NO; NO; NO	Chemotherapy; Chemotherapy; Chemotherapy; Chemotherapy; Chemotherapy; Chemotherapy; Chemotherapy	Not Available; Not Available; Not Available; Not Available; Not Available; Not Available; Not Available
TCGA-D7-6521	Alive	1.54521	0.370834	No	1.54521	Yes	0.526027	129.82.0	Nationwide Children's Hospital	22	STAD	0B56ACC4-1BF4-4749-AA86-55CDD54CD538	12	TCGA	2016	65	Fundus/Body	Not Available	NO	Not Available	No	TCGA-D7-6521	6de6b8e2-03eb-4f32-b5a3-bea73fc632b4	Poznan	Poland	13	-23776	Not Applicable	0	249	TCGA-D7-6521-D22135	2ce02f78-bf40-48d6-aedf-8989180c0249	Not Available	24	Not Available	29	PLFE/FLO	Not Available	2	Not Available	Not Available	Not Available	ADJUVANT	Not Applicable	Not Available	IV	YES	Chemotherapy	Not Available
TCGA-D7-6522	Alive	1.55068	0.657091	No	1.55068	No	1.55068	129.82.0	Nationwide Children's Hospital	22	STAD	9A996E7B-71B5-4DD7-BD96-17FE6B7A53F6	12	TCGA	2016	58	Antrum/Distal	Not Available	NO	Not Available	No	TCGA-D7-6522	8bb3facb-1933-4350-9f78-74537559e000	Poznan	Poland	13	-21465	Not Applicable	0	210
TCGA-D7-6524	Alive	1.48767	0.245982	No	1.48767	Yes	1.48767	129.82.0	Nationwide Children's Hospital	22	STAD	F4779813-B89A-483B-9CA8-F8E018141CE7	12	TCGA	2016	53	Antrum/Distal	Not Available	NO	Not Available	No	TCGA-D7-6524	7ef3f065-1928-4a58-b5a6-76dddb8488cf	Poznan	Poland	13	-19532	Not Applicable	0	21
TCGA-D7-6525	Dead	1.11233	0.265797	Yes	1.11233	Yes	0.468493	129.82.0	Nationwide Children's Hospital	22	STAD	1B82DA2D-BE16-48FE-8E99-F2113AA28B59	12	TCGA	2016	58	Cardia/Proximal	Not Available	NO	Not Available	No	TCGA-D7-6525	82f9a197-040d-4c5e-89d9-d87a7aa0168d	Poznan	Poland	13	-21223	Not Applicable	0	181	TCGA-D7-6525-D22131	f522f3c0-8d56-404a-93b6-d2bc05b46882	Not Available	24	153	64	Not Available	Not Available	2	Not Available	Not Available	Not Available	ADJUVANT	Not Applicable	Not Available	IH	NO	Chemotherapy	Not Available
TCGA-D7-6526	Alive	1.43288	0.190299	No	1.43288	No	1.43288	129.82.0	Nationwide Children's Hospital	22	STAD	0CA29730-5E91-4E0E-9F4F-FDECFD91D9ED	12	TCGA	2016	67	Fundus/Body	Not Available	NO	Not Available	No	TCGA-D7-6526	a28e57e2-9071-4558-856a-162f7a837380	Poznan	Poland	13	-24477	Not Applicable	0	201	TCGA-D7-6526-D28637; TCGA-D7-6526-D68505; TCGA-D7-6526-D68506; TCGA-D7-6526-D68507	c86e071b-6d28-4e4a-8ed0-4736ed7e76b6; 97BD1807-DD7A-4441-9770-A65C2B13141D; 0D17995B-DDE2-40F5-B3AB-356E1E1CBFE0; 52EF598C-05F4-469A-B16D-DEC7FA6180A3	Not Available; Not Available; Not Available; Not Available	27; 21; 21; 21	Not Available; Not Available; Not Available; Not Available	74; 74; 74; 74	cisplatin; LEUCOVORIN; 5-fluorouracil; epirubicin	Not Available; Not Available; Not Available; Not Available	2; 11; 11; 11	Not Available; Not Available; Not Available; Not Available	30; Not Available; Not Available; Not Available	mg; Not Available; Not Available; Not Available	ADJUVANT; Not Available; Not Available; Not Available	Not Applicable; Not Applicable; Not Applicable; Not Applicable	Not Available; Not Available; Not Available; Not Available	IV; Not Available; Not Available; Not Available	YES; YES; YES; YES	Chemotherapy; Ancillary; Chemotherapy; Chemotherapy	Not Available; Not Available; Not Available; Not Available
TCGA-D7-6527	Dead	0.854795	0.0915306	Yes	0.854795	Yes	0.205479	129.82.0	Nationwide Children's Hospital	22	STAD	AA652A5E-116E-44E1-B5E3-87DEAEB5BDCB	12	TCGA	2016	62	Cardia/Proximal	Not Available	NO	Not Available	No	TCGA-D7-6527	cb622cd6-776d-4681-8a67-4addd61c66b8	Poznan	Poland	16	-22793	Not Applicable	0	126	TCGA-D7-6527-D22129; TCGA-D7-6527-D64900	336b311b-1e0b-47d8-b413-6ac99efb7866; D022D4CD-92DA-41FE-AC88-6E0D039B4685	Not Available; Not Available	24; 15	116; 116	55; 55	5-FU; Leucovorin	Not Available; Not Available	2; 9	Not Available; Not Available	Not Available; Not Available	mg; Not Available	ADJUVANT; Not Available	Not Applicable; Not Applicable	Not Available; Not Available	Not Available; Not Available	NO; NO	Chemotherapy; Ancillary	Not Available; Not Available
TCGA-D7-6528	Alive	1.26849	0.205518	No	1.26849	No	1.26849	129.82.0	Nationwide Children's Hospital	22	STAD	29160C1B-DA69-4603-8A04-CC1103FA9166	12	TCGA	2016	70	Fundus/Body	Not Available	NO	Not Available	No	TCGA-D7-6528	35496e4e-598f-4ffc-b11e-8edaeb676079	Poznan	Poland	16	-25815	Not Applicable	0	51
TCGA-D7-6815	Alive	1.33151	0.196859	No	1.33151	No	1.33151	152.81.0	Nationwide Children's Hospital	22	STAD	4E6789FC-7542-4A15-981C-BA58718F0310	12	TCGA	2016	70	Fundus/Body	Not Available	NO	Not Available	No	TCGA-D7-6815	53086e20-a727-40d6-b42d-8030109b5130	Poznan	Poland	20	-25811	Not Applicable	0	111
TCGA-D7-6818	Dead	1.03014	0.625458	Yes	1.03014	Yes	0.676712	152.81.0	Nationwide Children's Hospital	22	STAD	41045C2C-0C66-40EC-9588-EB89183FBB44	12	TCGA	2016	53	Fundus/Body	Not Available	NO	Not Available	No	TCGA-D7-6818	aa2934f9-8783-428e-88a6-1d04b93fa1fd	Poznan	Poland	18	-19391	Not Applicable	0	124	TCGA-D7-6818-D29925; TCGA-D7-6818-D64902	634e2d9f-675b-4944-b726-547fae43ec45; F10460B9-50CB-4721-800C-F7A800D6B78A	Not Available; Not Available	26; 15	201; 201	63; 63	5 fluorouracilum; leucovorin	Not Available; Not Available	3; 9	5; Not Available	Not Available; Not Available	mg/m2; Not Available	ADJUVANT; Not Available	Not Applicable; Not Applicable	Not Available; Not Available	IV; Not Available	NO; NO	Chemotherapy; Ancillary	Not Available; Not Available
TCGA-D7-6822	Alive	1.0274	0.134878	No	1.0274	No	1.0274	152.81.0	Nationwide Children's Hospital	22	STAD	76FAAFCC-AAF3-4953-AE9E-A888E0003933	12	TCGA	2016	77	Fundus/Body	Not Available	NO	Not Available	Yes	TCGA-D7-6822	e2aaabd9-f4ba-4763-a28a-c14d46a4bc5d	Poznan	Poland	21	-28214	Not Applicable	0	131
TCGA-D7-8570	Alive	2.06027	0.153027	No	2.06027	No	2.06027	220.78.0	Nationwide Children's Hospital	22	STAD	5A579927-8CA8-4F97-89E7-8A72D8BD57EF	12	TCGA	2016	44	Cardia/Proximal	Not Available	NO	Not Available	No	TCGA-D7-8570	1e1cdf72-820f-48a4-8fb6-89575d07cde9	Poznan	Poland	23	-16150	Not Applicable	0	243	TCGA-D7-8570-D51359	898BBEFE-3CF8-4397-A77F-BE0D73CD7880	Not Available	18	243	36	PLFE	Clinical Progressive Disease	11	Not Available	Not Available	Not Available	Not Available	Not Applicable	Not Available	Not Available	NO	Chemotherapy	Not Available
TCGA-D7-8572	Alive	1.4	0.235359	No	1.4	No	1.4	220.78.0	Nationwide Children's Hospital	22	STAD	38D1D442-C1DE-44D0-96ED-A41370C5153F	12	TCGA	2016	57	Fundus/Body	Not Available	NO	Not Available	Unknown	TCGA-D7-8572	8097fddc-c7b9-4192-89d7-6bcceb7465b5	Poznan	Poland	23	-20870	Not Applicable	0	26
TCGA-D7-8573	Alive	1.62466	0.0179219	No	1.62466	No	1.62466	220.78.0	Nationwide Children's Hospital	22	STAD	C0FC2816-0C36-4EF3-BC9A-348A3EA11BE2	12	TCGA	2016	57	Fundus/Body	Not Available	NO	Not Available	No	TCGA-D7-8573	e4344668-5a50-4dde-8eec-f4d7f01f99fd	poznan	Poland	23	-20963	Not Applicable	0	119
TCGA-D7-8574	Alive	1.43288	0.304628	No	1.43288	No	1.43288	220.78.0	Nationwide Children's Hospital	22	STAD	47D1A3AA-6D73-40CB-A640-58312AEB1FA7	12	TCGA	2016	72	Antrum/Distal	Not Available	YES	H2 Blockers	No	TCGA-D7-8574	a873475c-b2c7-4c84-bd89-5b9ee6060ce1	Poznan	Poland	23	-26586	Not Applicable	0	128
TCGA-D7-8575	Dead	1.51781	0.277152	Yes	1.51781	Yes	1.16986	220.78.0	Nationwide Children's Hospital	22	STAD	73222A41-3BDF-4D3D-A74F-6A109806C9C4	12	TCGA	2016	75	Fundus/Body	Not Available	NO	Not Available	No	TCGA-D7-8575	00ee3098-1b32-4e7a-81ea-993773587c41	Poznan	Poland	23	-27712	Not Applicable	0	7
TCGA-D7-8576	Dead	1.22192	0.170694	Yes	1.22192	Yes	0.558904	220.78.0	Nationwide Children's Hospital	22	STAD	EFE2E606-DD24-4278-87CB-CD57B0DA873F	12	TCGA	2016	54	Antrum/Distal	Not Available	NO	Not Available	No	TCGA-D7-8576	ec8268c7-943d-451a-9036-f0196078b6c5	Poznan	Poland	23	-20014	Not Applicable	0	98
TCGA-D7-8578	Alive	1.76164	0.283329	No	1.76164	Yes	1.23562	220.78.0	Nationwide Children's Hospital	22	STAD	84DE7B88-9A92-4AE6-8CBF-7DE79145FDBE	12	TCGA	2016	72	Antrum/Distal	Not Available	NO	Not Available	No	TCGA-D7-8578	50279b37-828d-4e18-b41f-f793c3923e75	Poznan	Poland	24	-26620	Not Applicable	0	160
TCGA-D7-8579	Alive	1.74247	0.235727	No	1.74247	No	1.74247	220.78.0	Nationwide Children's Hospital	22	STAD	91983EEC-EC1A-45CA-AF6E-585B3EA3FFC8	12	TCGA	2016	66	Antrum/Distal	Not Available	NO	Not Available	No	TCGA-D7-8579	81a7f6a2-e44c-43d6-b687-01158eaf44ee	Poznan	Poland	24	-24120	Not Applicable	0	146	TCGA-D7-8579-D52679	F6774DC9-E844-4EF4-BD30-965D1E0FDEB6	Not Available	5	213	97	5-fluorouracilum	Complete Response	12	Not Available	Not Available	Not Available	Not Available	Not Applicable	Not Available	Not Available	NO	Chemotherapy	Not Available
TCGA-D7-A4YU	Alive	1.36986	0.334568	No	1.36986	No	1.36986	269.72.0	Nationwide Children's Hospital	22	STAD	B2BFB599-77E3-40C1-B1F7-F59CFE0BDB3D	12	TCGA	2016	73	Fundus/Body	Not Available	NO	Not Available	No	TCGA-D7-A4YU	32B44138-64E2-4BBF-AA2F-93A3B07EC670	Poznan	Not Available	24	-26781	Not Applicable	0	210	TCGA-D7-A4YU-D39493; TCGA-D7-A4YU-D51364	752A76A3-A84A-45F3-9F63-F0250162D9E4; 67F00099-548F-4B1F-A3DD-076ECFB4DA78	Not Available; Not Available	24; 18	Not Available; Not Available	213; 518	Capecitabine; FLC	Not Applicable; Not Applicable	1; 11	Not Available; Not Available	Not Available; Not Available	Not Available; Not Available	Not Available; Not Available	Not Applicable; Not Applicable	Not Available; Not Available	Not Available; Not Available	YES; YES	Chemotherapy; Chemotherapy	Not Available; Not Available
TCGA-D7-A4YX	Alive	3.03562	0.0496308	No	3.03562	No	3.03562	269.72.0	Nationwide Children's Hospital	22	STAD	4B68FD2A-811D-49F4-9151-2A13431CB1DD	12	TCGA	2016	63	Fundus/Body	Not Available	NO	Not Available	No	TCGA-D7-A4YX	2B4F014F-74E9-4DDA-A1AD-ABCBD124FC44	Poznan	Not Available	24	-23249	Not Applicable	0	244
TCGA-D7-A4Z0	Alive	1.23014	0.0652966	No	1.23014	No	1.23014	269.72.0	Nationwide Children's Hospital	22	STAD	4379B297-8C33-4A15-91AF-72D583894B97	12	TCGA	2016	60	Antrum/Distal	Not Available	NO	Not Available	No	TCGA-D7-A4Z0	DCE21359-004F-4E8B-89E4-9E1A30FAFFDF	Poznan	Not Available	1	-22129	Not Applicable	0	148	TCGA-D7-A4Z0-D39754	DF769626-0FDC-4069-B1E6-32078AE6366B	Not Available	1	Not Available	72	5-fluorouracilum	Not Applicable	2	Not Available	Not Available	Not Available	Not Available	Not Applicable	Not Available	Not Available	YES	Chemotherapy	Not Available
TCGA-D7-A6EV	Alive	0.936986	0.154713	No	0.936986	No	0.936986	321.64.0	Nationwide Children's Hospital	22	STAD	A47BD7D4-6BA5-42C3-A848-98F60869B215	12	TCGA	2016	71	Antrum/Distal	Not Available	NO	Not Available	No	TCGA-D7-A6EV	72B10481-7B16-469F-B133-464609569ADF	poznan	wlkp	28	-26226	Not Applicable	0	342
TCGA-D7-A6EX	Alive	0.942466	0.098689	No	0.942466	No	0.942466	321.64.0	Nationwide Children's Hospital	22	STAD	8D5461EB-8939-4DCE-94FD-FF0C964AE0FC	12	TCGA	2016	72	Antrum/Distal	Not Available	NO	Not Available	No	TCGA-D7-A6EX	1B391187-1D9A-4428-BA9A-EF1800F17D3E	poznan	wlkp	28	-26525	Not Applicable	0	344
TCGA-D7-A6EY	Dead	0.953425	0.270947	Yes	0.953425	Yes	0.953425	321.64.0	Nationwide Children's Hospital	22	STAD	F4A95025-85CF-49FE-B4CA-F7590A75F075	12	TCGA	2016	72	Antrum/Distal	Not Available	NO	Not Available	No	TCGA-D7-A6EY	73BD696B-0F35-4F70-8888-8153B1BA9EE4	poznan	wlkp	28	-26526	348	0	Not Available
TCGA-D7-A6EZ	Dead	1.69315	0.273337	Yes	1.69315	Yes	1.69315	321.64.0	Nationwide Children's Hospital	22	STAD	D9B7DEE4-1764-458E-A204-D7EE3C4DD658	12	TCGA	2016	66	Fundus/Body	Not Available	NO	Not Available	No	TCGA-D7-A6EZ	263B18E1-5722-4650-B16B-DAC1961A3AF8	poznan	wlkp	28	-24425	Not Applicable	0	297
TCGA-D7-A6F0	Alive	1.85753	0.322159	No	1.85753	No	1.85753	321.64.0	Nationwide Children's Hospital	22	STAD	92C966EA-C1EC-4838-BCDB-16CA52CE08D4	12	TCGA	2016	79	Cardia/Proximal	Not Available	NO	Not Available	No	TCGA-D7-A6F0	B1FEE7AF-8030-4D93-94AC-6294683D4298	poznan	wlkp	31	-28923	Not Applicable	0	90
TCGA-D7-A6F2	Alive	1.30411	0.185993	No	1.30411	No	1.30411	321.64.0	Nationwide Children's Hospital	22	STAD	69114D55-D07A-4147-AD31-073A5DB726A5	12	TCGA	2016	62	Fundus/Body	Not Available	NO	Not Available	Unknown	TCGA-D7-A6F2	F4B1E633-38E6-4CC6-A0C6-911582D4066B	Poznan	Wlkp	7	-22801	Not Applicable	0	476
TCGA-D7-A747	Dead	0.69863	0.448478	Yes	0.69863	Yes	0.69863	343.53.0	Nationwide Children's Hospital	22	STAD	030E1B0D-7580-4DE1-88FA-AFF033B28C7C	12	TCGA	2016	57	Antrum/Distal	Not Available	NO	Not Available	Unknown	TCGA-D7-A747	37F93D19-C78F-4FBC-AFFB-5A2CCC84BE1B	poznan	wlkp	7	-20923	255	0	Not Available	TCGA-D7-A747-D58326; TCGA-D7-A747-D61636; TCGA-D7-A747-D61639	329B574E-FD62-402C-BAB1-1B86157ABB42; 4A0774C6-70B3-4A03-8DE5-46E3F0FEC975; 19AF3680-BE81-43D4-9667-36FA05D0F8AB	Not Available; Not Available; Not Available	7; 2; 2	208; 208; 208	85; 85; 85	epirubicinum; Cisplatinum; Capecytabinum	Clinical Progressive Disease; Clinical Progressive Disease; Clinical Progressive Disease	4; 7; 7	Not Available; Not Available; Not Available	Not Available; Not Available; Not Available	Not Available; Not Available; Not Available	Not Available; Not Available; Not Available	Not Applicable; Not Applicable; Not Applicable	Not Available; Not Available; Not Available	Not Available; Not Available; Not Available	NO; NO; NO	Chemotherapy; Chemotherapy; Chemotherapy	Not Available; Not Available; Not Available
TCGA-D7-A748	Dead	0.361644	0.387583	Yes	0.361644	Yes	0.271233	333.57.0	Nationwide Children's Hospital	22	STAD	68A4FD7D-3CDE-4B9B-8D25-6DE82B414AA3	12	TCGA	2016	41	Fundus/Body	Not Available	Unknown	Not Available	Unknown	TCGA-D7-A748	BF0F1735-F94D-4B82-8F91-2FD2BAC80E32	poznan	wlkp	7	-15190	132	0	Not Available	TCGA-D7-A748-D58331; TCGA-D7-A748-D58330; TCGA-D7-A748-D61641; TCGA-D7-A748-D61642	D328BEA0-529E-4E17-B022-5A1C459086C9; 11C1813D-4CA0-4DC8-A02D-BDAE40E1420D; 4EF5718C-A697-461C-9D3C-1B49F9F263EA; 9A645470-B657-41A6-8022-AFD121297378	Not Available; Not Available; Not Available; Not Available	7; 7; 2; 2	104; 72; 104; 104	104; 40; 104; 104	epirubicinum; 5-FU; Oxaliplatinum; Capecytabinum	Clinical Progressive Disease; Clinical Progressive Disease; Clinical Progressive Disease; Clinical Progressive Disease	4; 4; 7; 7	Not Available; Not Available; Not Available; Not Available	Not Available; Not Available; Not Available; Not Available	Not Available; Not Available; Not Available; Not Available	Not Available; Not Available; Not Available; Not Available	Not Applicable; Not Applicable; Not Applicable; Not Applicable	Not Available; Not Available; Not Available; Not Available	Not Available; Not Available; Not Available; Not Available	NO; NO; NO; NO	Chemotherapy; Chemotherapy; Chemotherapy; Chemotherapy	Not Available; Not Available; Not Available; Not Available
TCGA-D7-A74A	Alive	1.66301	0.016211	No	1.66301	No	1.66301	333.57.0	Nationwide Children's Hospital	22	STAD	3942DB6D-6D56-45BC-937F-49352D7F9A2D	12	TCGA	2016	61	Cardia/Proximal	Not Available	NO	Not Available	No	TCGA-D7-A74A	40837A4D-7931-497C-A6BF-6A661813C443	poznan	wlkp	31	-22435	Not Applicable	0	225
TCGA-EQ-8122	Dead	0.665753	0.228357		0.665753	No	0.665753	220.78.0	Nationwide Children's Hospital	22	STAD	9B906C97-0ED5-4899-AFB6-E976A42A84B3	12	TCGA	2016	71	Antrum/Distal	Not Available	Not Available	Not Available	Not Available	TCGA-EQ-8122	4e921bc8-df5d-4f54-93d1-d5a433f91bdb	Not Available	United States	13	-26289	Not Applicable	0	237	TCGA-EQ-8122-D32951; TCGA-EQ-8122-D32954	9E669396-FE81-4E4B-A481-2654384F83DA; 4D38CD6C-6B2E-477A-B670-69BE7E48425E	Not Available; Not Available	18; 18	157; 157	68; 68	5FU; Leucovorin	Unknown; Unknown	6; 6	Not Available; Not Available	Not Available; Not Available	Not Available; Not Available	Not Available; Not Available	Not Applicable; Not Applicable	Not Available; Not Available	Not Available; Not Available	NO; NO	Chemotherapy; Ancillary	Not Available; Not Available
TCGA-F1-6177	Alive	0.547945	0.0404015	No	0.547945	No	0.547945	129.82.0	Nationwide Children's Hospital	22	STAD	DA975256-C752-44A1-BE91-10CCE47AA4C9	12	TCGA	2016	90	Antrum/Distal	Not Available	NO	Not Available	No	TCGA-F1-6177	c3cba26e-38c2-4569-afd6-6b045e604808	Chapel Hill	North Carolina	8	-32873	Not Applicable	0	0
TCGA-F1-6874	Alive	1.20548	0.479231	No	1.20548	No	1.20548	152.81.0	Nationwide Children's Hospital	22	STAD	397141C3-67CF-40B9-933F-0C344E77FFC0	12	TCGA	2016	79	Cardia/Proximal	Not Available	NO	Not Available	No	TCGA-F1-6874	106f3344-f699-4b2c-8f62-4ac6c948dde4	Chapel Hill	North Carolina	4	-29083	Not Applicable	0	62
TCGA-F1-6875	Dead	6.01918	0.0735461	No	6.01918	No	6.01918	165.79.0	Nationwide Children's Hospital	22	STAD	22AB223A-2CF3-4F43-92CB-1B2AFAE366C1	12	TCGA	2016	79	Antrum/Distal	Not Available	Not Available	Not Available	Not Available	TCGA-F1-6875	283776cd-32e8-4a79-bed1-1411c9d3a9e0	Chapel Hill	NC	10	-29209	2197	0	Not Available
TCGA-F1-A448	Alive	1.7726	0.283685	No	1.7726	No	1.7726	257.69.0	Nationwide Children's Hospital	22	STAD	17309BAD-9CC9-4727-8497-ABD18CD65FEF	12	TCGA	2016	70	Antrum/Distal	Not Available	NO	Not Available	No	TCGA-F1-A448	CCA74404-CD91-4A69-AE09-BFB5D9142D3D	Chapel Hill	NC	31	-25846	Not Applicable	0	252	TCGA-F1-A448-D36509; TCGA-F1-A448-D36510; TCGA-F1-A448-D36511	FDD21475-195B-4A98-A73F-93B1AB0DF95E; F8F5A539-3E12-4643-BB34-E6ADCCC2E2D1; 2E8456F0-6FFA-4F5D-9F69-D77692059B4A	Not Available; Not Available; Not Available	31; 31; 31	119; 119; 175	98; 98; 161	Capecitabine; Oxaliplatin; 5FU	Complete Response; Complete Response; Complete Response	10; 10; 10	Not Available; Not Available; Not Available	Not Available; Not Available; Not Available	Not Available; Not Available; Not Available	Not Available; Not Available; Not Available	Not Applicable; Not Applicable; Not Applicable	Not Available; Not Available; Not Available	Not Available; Not Available; Not Available	NO; NO; NO	Chemotherapy; Chemotherapy; Chemotherapy	Not Available; Not Available; Not Available
TCGA-F1-A72C	Alive	0.947945	0.323774	No	0.947945	Yes	0.939726	343.53.0	Nationwide Children's Hospital	22	STAD	33354416-DCBB-4162-9614-0BB68992E5D6	12	TCGA	2016	68	Antrum/Distal	Not Available	NO	Not Available	No	TCGA-F1-A72C	5C76CB89-B1B1-4910-B811-E44D3B277430	Chapel Hill	NC	9	-25104	Not Applicable	0	247	TCGA-F1-A72C-D53060	2170E1D0-F575-410D-A6A1-0810B07B47E1	Not Available	9	181	166	Capecitabine	Complete Response	12	Not Available	Not Available	Not Available	Not Available	Not Applicable	Not Available	Not Available	NO	Chemotherapy	Not Available
TCGA-FP-7735	Dead	0.290411	0.227371	No	0.290411	No	0.290411	165.79.0	Nationwide Children's Hospital	22	STAD	82EC468A-11E8-4B9F-B183-91136E1B44B8	12	TCGA	2016	77	Fundus/Body	Not Available	YES	Proton Pump Inhibitors	Not Available	TCGA-FP-7735	1d43af3c-4279-4aed-9ced-ce3896a48ae0	Tyler	Texas, USA	9	-28232	Not Applicable	0	12
TCGA-FP-7829	Alive	1.6274	0.202136	No	1.6274	No	1.6274	165.79.0	Nationwide Children's Hospital	22	STAD	C43B62F8-6FE5-4C03-89E0-C0B0E82B04AE	12	TCGA	2016	69	Gastroesophageal Junction	Not Available	Not Available	Not Available	Not Available	TCGA-FP-7829	45aacbb4-0fd8-431c-a57b-279ea57a19fc	Minneapolis	Minnesota, USA	9	-25534	Not Applicable	0	6	TCGA-FP-7829-D44169	851E73E0-FBF1-41E9-B49D-05DC1E0F5BD2	Not Available	14	85	53	5-FU	Complete Response	6	Not Available	Not Available	Not Available	Not Available	Not Applicable	Not Available	Not Available	NO	Chemotherapy	Not Available
TCGA-FP-7916	Dead	1.1726	0.282973	Yes	1.1726	Yes	1.1726	211.76.0	Nationwide Children's Hospital	22	STAD	3616D69D-F82D-4DA2-8F41-F5F7837DD116	12	TCGA	2016	77	Antrum/Distal	Not Available	Not Available	Not Available	Not Available	TCGA-FP-7916	d384dd0c-1947-4ffc-bee9-de38311d8249	Tucson	AZ/USA	20	-28475	Not Applicable	0	92	TCGA-FP-7916-D46168	7496D73B-36AF-4253-ACFE-F45CBA69BC4A	Not Available	2	142	108	Xeloda	Clinical Progressive Disease	8	Not Available	Not Available	Not Available	Not Available	Not Applicable	Not Available	Not Available	NO	Chemotherapy	Not Available
TCGA-FP-7998	Alive	1.85753	0.344147	No	1.85753	No	1.85753	211.76.0	Nationwide Children's Hospital	22	STAD	A0DD21A4-A4F9-4E67-AD52-E690D28B4846	12	TCGA	2016	77	Fundus/Body	Not Available	Not Available	Not Available	Not Available	TCGA-FP-7998	b2e2d35c-7a79-4165-97a5-82d5c37d94f2	Tucson	United States	7	-28302	Not Applicable	0	109	TCGA-FP-7998-D46164; TCGA-FP-7998-D46165	23CA0289-C7D4-452E-9D12-140A908B6A89; C2CB4B51-3622-45B8-AABD-79F98468E09B	Not Available; Not Available	2; 2	501; 501	168; 168	Cisplatin; 5-FU	Complete Response; Complete Response	8; 8	Not Available; Not Available	Not Available; Not Available	Not Available; Not Available	Not Available; Not Available	Not Applicable; Not Applicable	Not Available; Not Available	Not Available; Not Available	NO; NO	Chemotherapy; Chemotherapy	Not Available; Not Available
TCGA-FP-8099	Alive	1.42192	0.147958	No	1.42192	No	1.42192	220.78.0	Nationwide Children's Hospital	22	STAD	748F729F-5369-49AE-80C3-CA1F9E42914B	12	TCGA	2016	79	Gastroesophageal Junction	Not Available	Unknown	Not Available	Unknown	TCGA-FP-8099	5956529e-f359-47c9-8222-0bd7f68c1e65	Muskegon	Michigan	3	-29129	Not Applicable	0	34
TCGA-FP-8209	Dead	4.96164	0.605494	Yes	4.96164	Yes	4.59178	220.78.0	Nationwide Children's Hospital	22	STAD	FFC25B99-804D-45BB-AE85-C56BA13ABF9F	12	TCGA	2016	49	Antrum/Distal	Not Available	YES	Proton Pump Inhibitors	Not Available	TCGA-FP-8209	233cb00f-b470-47fb-ad93-2a1597655ed6	Indianapolis	United States	17	-18171	1811	0	Not Available	TCGA-FP-8209-D32948; TCGA-FP-8209-D32949	AE7DED9A-F501-4686-AAF2-85D5C096A93C; 7BB42B9B-770C-4432-81A5-F2047CC83293	Not Available; Not Available	17; 17	Not Available; Not Available	31; 31	5-FU; Leucovorin	Complete Response; Complete Response	6; 6	Not Available; Not Available	Not Available; Not Available	Not Available; Not Available	Not Available; Not Available	Not Applicable; Not Applicable	Not Available; Not Available	Not Available; Not Available	NO; NO	Chemotherapy; Chemotherapy	Not Available; Not Available
TCGA-FP-8210	Dead	0.419178	0.711759	Yes	0.419178	Yes	0.419178	220.78.0	Nationwide Children's Hospital	22	STAD	A9D73FEF-A25E-4250-87E5-17061D9ECEA5	12	TCGA	2016	48	Antrum/Distal	Not Available	YES	Proton Pump Inhibitors	Not Available	TCGA-FP-8210	92654ad8-156c-4dd1-862e-dc339240d721	Indianapolis	United States	16	-17562	153	0	Not Available	TCGA-FP-8210-D32936; TCGA-FP-8210-D32937; TCGA-FP-8210-D32938	59E3DAAA-12B0-4EDF-81BA-6E4F54B73A39; 985A6C89-6AB8-4056-9E7C-E006C0272562; EC0BDDF1-693E-4E39-AFFD-8006DFDB4568	Not Available; Not Available; Not Available	16; 16; 16	62; 62; 62	31; 31; 31	5FU; Leucovorin; VP-16	Clinical Progressive Disease; Clinical Progressive Disease; Clinical Progressive Disease	6; 6; 6	Not Available; Not Available; Not Available	Not Available; Not Available; Not Available	Not Available; Not Available; Not Available	Not Available; Not Available; Not Available	Not Applicable; Not Applicable; Not Applicable	Not Available; Not Available; Not Available	Not Available; Not Available; Not Available	NO; NO; NO	Chemotherapy; Ancillary; Chemotherapy	Not Available; Not Available; Not Available
TCGA-FP-8211	Alive	1.13151	0	No	1.13151	No	1.13151	220.78.0	Nationwide Children's Hospital	22	STAD	01938156-20BC-4BFD-AC77-0E0D49693689	12	TCGA	2016	62	Cardia/Proximal	Not Available	Unknown	Not Available	Unknown	TCGA-FP-8211	0b1663fc-6a7e-4698-951d-a8c90fdf2411	Tulsa	Oklahoma	3	-22957	Not Applicable	0	86	TCGA-FP-8211-D44176; TCGA-FP-8211-D44177	34AF3A1E-1369-4474-94F4-685DA61EE187; 05D02386-6DA2-4F5F-BDF2-3A989E33430E	Not Available; Not Available	14; 14	357; 279	110; 110	Xeloda; Oxaliplatin	Complete Response; Complete Response	6; 6	Not Available; Not Available	Not Available; Not Available	Not Available; Not Available	Not Available; Not Available	Not Applicable; Not Applicable	Not Available; Not Available	Not Available; Not Available	NO; NO	Chemotherapy; Chemotherapy	Not Available; Not Available
TCGA-FP-8631	Alive	0.0465753	0.125122	No	0.0465753	No	0.0465753	242.75.0	Nationwide Children's Hospital	22	STAD	712A95FC-BFB6-46F0-8DB6-01AC98FE2606	12	TCGA	2016	68	Gastroesophageal Junction	Not Available	Not Available	Not Available	Unknown	TCGA-FP-8631	1a4313e7-a770-4a0e-93f1-c10562f521e3	Dallas	Texas	28	-24898	Not Applicable	0	17
TCGA-FP-A4BF	Dead	0.460274	0.291132	Yes	0.460274	Yes	0.435616	257.69.0	Nationwide Children's Hospital	22	STAD	261B5218-464F-46E6-833B-B373CA893115	12	TCGA	2016	68	Gastroesophageal Junction	Not Available	Unknown	Not Available	Unknown	TCGA-FP-A4BF	0AE2B51D-AADE-4D24-8D0B-6990123D9074	Memphis	Tennessee	25	-25030	Not Applicable	0	47
TCGA-FP-A8CX	Alive	0.0191781	0.0777899	No	0.0191781	No	0.0191781	371.50.0	Nationwide Children's Hospital	22	STAD	F0F2E8D1-55C7-465B-AFCA-BCEAB751F451	12	TCGA	2016	60	Fundus/Body	Not Available	YES	Proton Pump Inhibitors	No	TCGA-FP-A8CX	FEB5CCF3-395F-415A-85D3-DB637FCD514F	Tyler	Texas	29	-22000	Not Applicable	0	7
TCGA-FP-A9TM	Alive	0.517808	0.196985	No	0.517808	No	0.517808	413.44.0	Nationwide Children's Hospital	22	STAD	60FE72F9-24FC-4A4E-8599-B844FAFAA02C	12	TCGA	2016	77	Gastroesophageal Junction	Not Available	YES	Proton Pump Inhibitors	No	TCGA-FP-A9TM	36ABEAF9-CC0F-43DD-9C55-B9347D826529	Tyler	Texas	16	-28376	Not Applicable	0	189	TCGA-FP-A9TM-D72124; TCGA-FP-A9TM-D72125	D440BC94-9385-41B6-9453-459F1BDD926D; 7B0A2628-C09F-4800-8785-084F66AB61C3	Not Available; Not Available	16; 16	142; 142	110; 110	5-FU; Leucovorin	Complete Response; Complete Response	4; 4	Not Available; Not Available	Not Available; Not Available	Not Available; Not Available	Not Available; Not Available	Not Applicable; Not Applicable	Not Available; Not Available	Not Available; Not Available	NO; NO	Chemotherapy; Ancillary	Not Available; Not Available
TCGA-HF-7131	Alive	NA	0.137897	No	NA	No	NA	165.79.0	Nationwide Children's Hospital	22	STAD	5DDDBAF3-B616-47E9-BFE4-E1A28FD9D856	12	TCGA	2016	Not Available	Gastroesophageal Junction	Not Available	Not Available	Not Available	Not Available	TCGA-HF-7131	06fd3086-0801-4d74-bced-4916efc544d2	Mississauga	Ontario/Canada	17	Not Available	Not Applicable	Not Available	Not Available	TCGA-HF-7131-D19156; TCGA-HF-7131-D19158	1d22a7fe-ae11-4eb8-bcb2-edc28ac33767; 7e17cfc1-d4de-46e6-aac8-27d5f48bb252	Not Available; Not Available	17; 17	Not Available; Not Available	Not Available; Not Available	Fluorouracil; Leucovorin	Not Available; Not Available	11; 11	5; 5	820; 40	mg; mg	ADJUVANT; ADJUVANT	Not Applicable; Not Applicable	1; 1	IV; IV	NO; NO	Chemotherapy; Chemotherapy	Not Available; Not Available
TCGA-HF-7132	Alive	6.4411	0.211386	No	6.4411	No	6.4411	165.79.0	Nationwide Children's Hospital	22	STAD	9E8C0280-1CE2-43AD-B413-54B23B3FC258	12	TCGA	2016	Not Available	Antrum/Distal	Not Available	NO	Not Available	No	TCGA-HF-7132	6c3687fd-0761-477d-95ab-73e11d66dbd6	London	Ontario Canada	17	Not Available	Not Applicable	Not Available	Not Available	TCGA-HF-7132-D19149; TCGA-HF-7132-D18988; TCGA-HF-7132-D71171	bf9ab4ae-7a81-4b17-92ca-da04056812ec; 6c7c0974-bacc-44ca-a3cf-1990f0fc312a; D0BDFBB9-91FB-450C-92EA-23200E973F03	Not Available; Not Available; Not Available	17; 17; 19	Not Available; Not Available; 208	Not Available; Not Available; 75	Fluorouracil; Leucovorin; Fluorouracil	Not Available; Not Available; Unknown	11; 11; 3	05; 05; Not Available	3785; 180; Not Available	mg; mg; Not Available	ADJUVANT; ADJUVANT; Not Available	Not Applicable; Not Applicable; Not Applicable	01; 01; Not Available	IV; IV; Not Available	NO; NO; NO	Chemotherapy; Chemotherapy; Chemotherapy	Not Available; Not Available; Not Available
TCGA-HF-7133	Alive	5.25479	0.225768	No	5.25479	No	5.25479	165.79.0	Nationwide Children's Hospital	22	STAD	B9381555-2B49-4654-9C6D-9A15A93EB239	12	TCGA	2016	Not Available	Gastroesophageal Junction	Not Available	YES	Proton Pump Inhibitors	No	TCGA-HF-7133	5d33895e-a959-4d5e-8850-c49c7fa49a22	London	Ontario Canada	18	Not Available	Not Applicable	Not Available	Not Available	TCGA-HF-7133-D18979; TCGA-HF-7133-D19150; TCGA-HF-7133-D18983; TCGA-HF-7133-D71173; TCGA-HF-7133-D71174; TCGA-HF-7133-D71175	60a0c2ba-79bd-4752-9060-1cd75c817208; 84bd34c7-66c5-4a08-b3e3-5204cdc8ee4a; 1f750598-b418-450c-8fbf-af16210ac770; 0AD2FBA9-19EC-42E8-AB22-AC6123BD30EA; C485E281-5953-4A1B-A038-6617D21687F5; D519FBFC-8AF0-40DA-B7BD-C197D2B78E29	Not Available; Not Available; Not Available; Not Available; Not Available; Not Available	22; 22; 22; 19; 19; 19	Not Available; Not Available; Not Available; 85; 85; 141	Not Available; Not Available; Not Available; 85; 85; 85	Epirubicin; Cisplatin; Fluorouracil; Epirubicin; Cisplatin; Fluorouracil	Not Available; Not Available; Not Available; Unknown; Unknown; Unknown	11; 11; 11; 3; 3; 3	1; 01; 2; Not Available; Not Available; Not Available	87; 104; 347; Not Available; Not Available; Not Available	mg; mg; mg; Not Available; Not Available; Not Available	ADJUVANT; ADJUVANT; ADJUVANT; Not Available; Not Available; Not Available	Not Applicable; Not Applicable; Not Applicable; Not Applicable; Not Applicable; Not Applicable	01; 01; 01; Not Available; Not Available; Not Available	IV; IV; IV; Not Available; Not Available; Not Available	NO; NO; NO; NO; NO; NO	Chemotherapy; Chemotherapy; Chemotherapy; Chemotherapy; Chemotherapy; Chemotherapy	Not Available; Not Available; Not Available; Not Available; Not Available; Not Available
TCGA-HF-7134	Alive	4.35068	0.0977456	No	4.35068	No	4.35068	165.79.0	Nationwide Children's Hospital	22	STAD	AFEAFE51-38D0-4939-9645-1F35BDA44E1D	12	TCGA	2016	Not Available	Fundus/Body	Not Available	NO	Not Available	No	TCGA-HF-7134	1dbe1e26-3bcd-45cf-990e-ad7c8754f4d4	London	Ontario Canada	22	Not Available	Not Applicable	Not Available	Not Available
TCGA-HF-A5NB	Alive	2.54247	0.0384362	No	2.54247	No	2.54247	321.64.0	Nationwide Children's Hospital	22	STAD	F9D17248-A13B-4763-A34F-2E498A438160	12	TCGA	2016	75	Antrum/Distal	Not Available	NO	Not Available	No	TCGA-HF-A5NB	A58B6CD2-48F8-47D0-B97A-02A376F83E5C	London	Ontario	26	-27676	Not Applicable	Not Available	550	TCGA-HF-A5NB-D49160	03D7E595-62F0-4FAB-94D9-EDA14C9B93A8	Not Available	26	207	77	Fluorouracil	Unknown	9	Not Available	Not Available	Not Available	Not Available	Not Applicable	Not Available	Not Available	NO	Chemotherapy	Not Available
TCGA-HJ-7597	Dead	2.20548	0.753091	Yes	2.20548	Yes	0.632877	211.76.0	Nationwide Children's Hospital	22	STAD	FE24D5F3-6F9A-4913-92C3-A77768BF2C90	12	TCGA	2016	71	Fundus/Body	Not Available	YES	Proton Pump Inhibitors; Antacids	Yes	TCGA-HJ-7597	83d681f4-6c0e-45cc-a31d-0b1b31c8e073	Buffalo	New York	31	-26264	805	0	Not Available	TCGA-HJ-7597-D32547; TCGA-HJ-7597-D32549; TCGA-HJ-7597-D32554	91F08499-C9F4-4179-977F-A1A96392F19B; 370C9E04-8F29-4DBD-B78D-2E2E01B3FD0B; 6DDED852-7857-49FD-9A3B-BE565DE984C0	Not Available; Not Available; Not Available	31; 31; 31	471; 471; 795	296; 296; 793	fluorouracil; camptosar; methotrexate	Complete Response; Complete Response; Clinical Progressive Disease	5; 5; 5	Not Available; Not Available; Not Available	Not Available; Not Available; Not Available	Not Available; Not Available; Not Available	Not Available; Not Available; Not Available	Not Applicable; Not Applicable; Not Applicable	Not Available; Not Available; Not Available	Not Available; Not Available; Not Available	NO; NO; NO	Chemotherapy; Chemotherapy; Chemotherapy	Not Available; Not Available; Not Available
TCGA-HU-8238	Alive	0.126027	0.067914	No	0.126027	No	0.126027	220.78.0	Nationwide Children's Hospital	22	STAD	772FBCA4-392E-4908-8716-1CD656BA7FFD	12	TCGA	2016	56	Antrum/Distal	Not Available	Not Available	Not Available	Yes	TCGA-HU-8238	ac77e22d-42c0-4e06-b904-0dd5b31eb0d8	Daegu	Not Available	11	-20708	Not Applicable	0	46	TCGA-HU-8238-D42590; TCGA-HU-8238-D42589	0A1520C0-8375-43B2-B309-C50C377C8746; 6E3EF210-089B-4D34-8A17-5A00781D8799	Not Available; Not Available	26; 26	135; 75	18; 18	Didox; Copolang	Stable Disease; Stable Disease	4; 4	Not Available; Not Available	Not Available; Not Available	Not Available; Not Available	Not Available; Not Available	Not Applicable; Not Applicable	Not Available; Not Available	Not Available; Not Available	NO; NO	Chemotherapy; Chemotherapy	Not Available; Not Available
TCGA-HU-8244	Alive	2.03288	0.128029	No	2.03288	No	2.03288	220.78.0	Nationwide Children's Hospital	22	STAD	30EB4E61-523A-4E4A-92B7-5709B6F49F3B	12	TCGA	2016	77	Fundus/Body	Not Available	Unknown	Not Available	No	TCGA-HU-8244	f0b6e8f8-995c-47c1-bbec-d1d51dc97828	Pusan	Not Available	17	-28184	Not Applicable	0	434
TCGA-HU-8249	Alive	2.4137	0.45628	No	2.4137	No	2.4137	220.78.0	Nationwide Children's Hospital	22	STAD	C8D3C388-0F13-42C4-BA5D-C3830453884F	12	TCGA	2016	76	Fundus/Body	Not Available	Unknown	Not Available	No	TCGA-HU-8249	e302f643-eed3-4f07-a7fb-c32ee2031a1c	Pusan	Not Available	17	-28012	Not Applicable	0	431	TCGA-HU-8249-D42416	7F56CD5D-86E2-4D92-8925-DDCC98650C78	Not Available	26	286	27	Xeloda	Complete Response	4	Not Available	Not Available	Not Available	Not Available	Not Applicable	Not Available	Not Available	NO	Chemotherapy	Not Available
TCGA-HU-8602	Alive	1.86027	0.227618	No	1.86027	No	1.86027	242.75.0	Nationwide Children's Hospital	22	STAD	9386C88E-2369-4AF1-9F84-AA17CE8D7BEF	12	TCGA	2016	58	Antrum/Distal	Not Available	Unknown	Not Available	No	TCGA-HU-8602	edce7aac-1d8b-41cb-88e2-f50b8eeca4d8	Pusan	Not Available	17	-21522	Not Applicable	0	347	TCGA-HU-8602-D42417	BA8CD6F4-CA91-4C9F-B1F3-E123F5013B46	Not Available	26	154	30	Xeloda	Complete Response	4	Not Available	Not Available	Not Available	Not Available	Not Applicable	Not Available	Not Available	NO	Chemotherapy	Not Available
TCGA-HU-8604	Alive	1.90137	0.0840643	No	1.90137	No	1.90137	242.75.0	Nationwide Children's Hospital	22	STAD	C53033BD-B38B-4F83-909F-04DB05B49230	12	TCGA	2016	82	Antrum/Distal	Not Available	Unknown	Not Available	No	TCGA-HU-8604	43945bf6-6e64-4f13-9822-baf30dcd726c	Pusan	Not Available	17	-30178	Not Applicable	0	368	TCGA-HU-8604-D42418	BDF4B5C2-C206-4F16-B98D-1728FB3E5138	Not Available	26	Not Available	39	Doxifluridine	Not Applicable	4	Not Available	Not Available	Not Available	Not Available	Not Applicable	Not Available	Not Available	YES	Chemotherapy	Not Available
TCGA-HU-8608	Alive	1.75616	0.340277	No	1.75616	Yes	0.758904	242.75.0	Nationwide Children's Hospital	22	STAD	4AF58FBA-E439-431A-9DC4-76921674E36C	12	TCGA	2016	70	Fundus/Body	Not Available	Unknown	Not Available	No	TCGA-HU-8608	c6316fb5-99a7-4adf-832f-dce44ddcd3aa	Pusan	Not Available	20	-25789	Not Applicable	0	323	TCGA-HU-8608-D42419	0A77BA14-8825-4395-997A-A5BA7C780662	Not Available	26	Not Available	36	Doxifluridine	Not Applicable	4	Not Available	Not Available	Not Available	Not Available	Not Applicable	Not Available	Not Available	YES	Chemotherapy	Not Available
TCGA-HU-8610	Alive	0.0630137	0.212632	No	0.0630137	No	0.0630137	242.75.0	Nationwide Children's Hospital	22	STAD	3D3CCA40-BFF3-442A-B8C6-6E05FF75D0BC	12	TCGA	2016	75	Fundus/Body	Not Available	Not Available	Not Available	No	TCGA-HU-8610	131fb0f0-e0af-431c-8462-f1925a5f4c72	Daegu	Korea	11	-27594	Not Applicable	0	23
TCGA-HU-A4G2	Alive	2.02466	0.130667	No	2.02466	No	2.02466	269.72.0	Nationwide Children's Hospital	22	STAD	1A53019C-D827-4963-A9E1-09AEE0AE4FFC	12	TCGA	2016	45	Antrum/Distal	Not Available	Unknown	Not Available	No	TCGA-HU-A4G2	3B17C66A-34AE-4B10-B907-4464D6D58383	Pusan	Not Available	14	-16791	Not Applicable	0	739	TCGA-HU-A4G2-D42420	C5FDCF48-F9DA-4500-9415-3FF441AB984A	Not Available	26	Not Available	28	Doxifluridin	Not Applicable	4	Not Available	Not Available	Not Available	Not Available	Not Applicable	Not Available	Not Available	YES	Chemotherapy	Not Available
TCGA-HU-A4G3	Alive	0.465753	0.0973411	No	0.465753	No	0.465753	257.69.0	Nationwide Children's Hospital	22	STAD	8884B2ED-BD57-4966-90AB-3DC099E82FFB	12	TCGA	2016	54	Antrum/Distal	Not Available	Not Available	Not Available	No	TCGA-HU-A4G3	6EEEE564-1057-42E4-BFCE-B6FE17D58D10	Daegu	Not Available	10	-20064	Not Applicable	0	170	TCGA-HU-A4G3-D42583; TCGA-HU-A4G3-D42584; TCGA-HU-A4G3-D42585	AC5F6D07-2A0C-4D66-AC41-6CA7629E4A9F; 85535BA0-CB53-4E72-AA93-66DA4FCF2273; 22875D21-8B67-4CE0-B659-80AF69F5A06D	Not Available; Not Available; Not Available	26; 26; 26	97; 184; 184	20; 111; 111	Mitomycin C; Doxifluridine; COPOLANG CAPS	Stable Disease; Stable Disease; Stable Disease	4; 4; 4	Not Available; Not Available; Not Available	Not Available; Not Available; Not Available	Not Available; Not Available; Not Available	Not Available; Not Available; Not Available	Not Applicable; Not Applicable; Not Applicable	Not Available; Not Available; Not Available	Not Available; Not Available; Not Available	NO; NO; NO	Chemotherapy; Chemotherapy; Chemotherapy	Not Available; Not Available; Not Available
TCGA-HU-A4G8	Alive	1.89041	0.173767	No	1.89041	No	1.89041	269.72.0	Nationwide Children's Hospital	22	STAD	BA547503-6BC1-4E77-8657-079DD8BB9E81	12	TCGA	2016	71	Antrum/Distal	Not Available	Unknown	Not Available	No	TCGA-HU-A4G8	16286EBD-6811-4E53-B4D5-82E1E825BC7A	Pusan	Not Available	14	-26254	Not Applicable	0	360	TCGA-HU-A4G8-D42421	56741153-A6E4-4BC8-91F2-EA8E0AC0D880	Not Available	26	Not Available	41	5-FU	Not Applicable	4	Not Available	Not Available	Not Available	Not Available	Not Applicable	Not Available	Not Available	YES	Chemotherapy	Not Available
TCGA-HU-A4G9	Alive	2.01644	0	No	2.01644	No	2.01644	257.69.0	Nationwide Children's Hospital	22	STAD	1C9B20DD-7C6C-4497-88D0-D96410CE2F22	12	TCGA	2016	67	Fundus/Body	Not Available	Not Available	Not Available	No	TCGA-HU-A4G9	8114D553-4025-4C8F-AE02-5ED01720723A	Daegu	Not Available	10	-24753	Not Applicable	0	463
TCGA-HU-A4GC	Alive	0.271233	0.138421	No	0.271233	No	0.271233	269.72.0	Nationwide Children's Hospital	22	STAD	0729ECF6-C7B0-4DAD-BB74-1C3D26BE9FC8	12	TCGA	2016	74	Antrum/Distal	Not Available	Not Available	Not Available	No	TCGA-HU-A4GC	13E5A0AD-6D0C-4FB4-BF62-325F5C8ED329	Daegu	Not Available	11	-27267	Not Applicable	0	99
TCGA-HU-A4GD	Alive	1.89589	1.334	No	1.89589	Yes	1.09315	269.72.0	Nationwide Children's Hospital	22	STAD	02D479E1-A84B-40BF-9984-206CD4B380FF	12	TCGA	2016	56	Antrum/Distal	Not Available	Not Available	Not Available	No	TCGA-HU-A4GD	AA88CE53-8439-40BD-8D93-E1D903D1C7FB	Daegu	Not Available	11	-20700	Not Applicable	0	429	TCGA-HU-A4GD-D42586; TCGA-HU-A4GD-D42587; TCGA-HU-A4GD-D42588; TCGA-HU-A4GD-D42653; TCGA-HU-A4GD-D42654	20650429-0759-41B3-BCA9-547FE96DD7FC; 5DF77FF1-7DDB-40D9-A9C6-5F96966B4FE6; 9424FF14-F579-4CF0-8D66-88E9105B1E8E; 07758E26-643E-46E4-AA92-5B17FC122DA6; D36050A1-145A-4446-9352-8F7916DB47F4	Not Available; Not Available; Not Available; Not Available; Not Available	26; 26; 26; 26; 26	76; 397; 381; Not Available; Not Available	20; 90; 90; 468; 468	Micomycin; Doxifluridine; Copolang; Eloxatin; Xeloda	Stable Disease; Stable Disease; Stable Disease; Not Applicable; Not Applicable	4; 4; 4; 4; 4	Not Available; Not Available; Not Available; Not Available; Not Available	Not Available; Not Available; Not Available; Not Available; Not Available	Not Available; Not Available; Not Available; Not Available; Not Available	Not Available; Not Available; Not Available; Not Available; Not Available	Not Applicable; Not Applicable; Not Applicable; Not Applicable; Not Applicable	Not Available; Not Available; Not Available; Not Available; Not Available	Not Available; Not Available; Not Available; Not Available; Not Available	NO; NO; NO; YES; YES	Chemotherapy; Chemotherapy; Chemotherapy; Chemotherapy; Chemotherapy	Not Available; Not Available; Not Available; Not Available; Not Available
TCGA-HU-A4GF	Alive	2.15068	0.231678	No	2.15068	No	2.15068	257.69.0	Nationwide Children's Hospital	22	STAD	3DE9E3BC-F348-48B5-881E-299EBAF2F864	12	TCGA	2016	69	Antrum/Distal	Not Available	Not Available	Not Available	No	TCGA-HU-A4GF	DF89B0BE-FBE1-4CA7-BEA7-AE057C3F6461	Daegu	Not Available	10	-25223	Not Applicable	0	519
TCGA-HU-A4GH	Alive	0.980822	0.0291348	No	0.980822	No	0.980822	257.69.0	Nationwide Children's Hospital	22	STAD	D8F579DE-3C08-4325-8237-B747B9B6AA2E	12	TCGA	2016	75	Fundus/Body	Not Available	Not Available	Not Available	No	TCGA-HU-A4GH	D9424178-9CB4-4BFB-9814-BA1AFE7AD954	Daegu	Not Available	11	-27473	Not Applicable	0	358
TCGA-HU-A4GJ	Alive	1.78082	0.294665	No	1.78082	Yes	1.49863	269.72.0	Nationwide Children's Hospital	22	STAD	BB187B8B-BE0D-431A-8F98-88E37714B91B	12	TCGA	2016	60	Antrum/Distal	Not Available	Not Available	Not Available	No	TCGA-HU-A4GJ	05C4D180-A571-4ABB-BBDC-7363269DC0A6	Daegu	Not Available	11	-22079	Not Applicable	0	650	TCGA-HU-A4GJ-D42656; TCGA-HU-A4GJ-D42655; TCGA-HU-A4GJ-D42591	BE11EE31-1399-4671-A094-92FCC165049F; F6139820-C991-409B-B664-F52203E7A7E9; A166BF62-DB7E-4884-AFDF-7F3103766133	Not Available; Not Available; Not Available	26; 26; 26	677; 222; 187	564; 39; 39	TS-1; Cisplatin; Xeloda	Stable Disease; Stable Disease; Stable Disease	4; 4; 4	Not Available; Not Available; Not Available	Not Available; Not Available; Not Available	Not Available; Not Available; Not Available	Not Available; Not Available; Not Available	Not Applicable; Not Applicable; Not Applicable	Not Available; Not Available; Not Available	Not Available; Not Available; Not Available	NO; NO; NO	Chemotherapy; Chemotherapy; Chemotherapy	Not Available; Not Available; Not Available
TCGA-HU-A4GP	Alive	0.747945	0.101785	No	0.747945	No	0.747945	269.72.0	Nationwide Children's Hospital	22	STAD	0DC744A9-91B7-480F-AE1B-CE45C2FF2B3C	12	TCGA	2016	62	Antrum/Distal	Not Available	Not Available	Not Available	No	TCGA-HU-A4GP	C46FF2BB-BDD0-48CD-B2AE-7EF421B4B91A	Daegu	Not Available	11	-22711	Not Applicable	0	273	TCGA-HU-A4GP-D42595; TCGA-HU-A4GP-D42657	99F8A9B1-DC2D-4C3D-8786-9B67216B7F0A; 4CC879C9-B013-45CD-A40F-695CB088FF37	Not Available; Not Available	26; 26	362; 127	70; 70	Didox; Copolang	Stable Disease; Stable Disease	4; 4	Not Available; Not Available	Not Available; Not Available	Not Available; Not Available	Not Available; Not Available	Not Applicable; Not Applicable	Not Available; Not Available	Not Available; Not Available	NO; NO	Chemotherapy; Chemotherapy	Not Available; Not Available
TCGA-HU-A4GQ	Dead	0.00821918	0.166458	Yes	0.00821918	No	0.00821918	269.72.0	Nationwide Children's Hospital	22	STAD	773537F4-F85F-408D-A33F-822C47C965F6	12	TCGA	2016	71	Antrum/Distal	Not Available	Not Available	Not Available	Yes	TCGA-HU-A4GQ	7739F659-0E25-4404-AD25-EE52FBBCFD44	Daegu	Not Available	11	-26200	3	0	Not Available
TCGA-HU-A4GT	Alive	0.542466	0.161049	No	0.542466	No	0.542466	269.72.0	Nationwide Children's Hospital	22	STAD	8506D5CC-7978-49D7-ACB2-5FADB4935618	12	TCGA	2016	71	Antrum/Distal	Not Available	Unknown	Not Available	No	TCGA-HU-A4GT	7997F3D8-BFF6-4808-8DF0-D88D344D7C9E	Daegu	Not Available	11	-26231	Not Applicable	0	198	TCGA-HU-A4GT-D42596; TCGA-HU-A4GT-D42597	54482893-E7D3-4E62-B08B-66DECF08AAD1; 55D81573-576F-40C3-8F85-070D3733CECF	Not Available; Not Available	26; 26	100; 279	43; 43	Copolang; Didox	Stable Disease; Stable Disease	4; 4	Not Available; Not Available	Not Available; Not Available	Not Available; Not Available	Not Available; Not Available	Not Applicable; Not Applicable	Not Available; Not Available	Not Available; Not Available	NO; NO	Chemotherapy; Chemotherapy	Not Available; Not Available
TCGA-HU-A4GU	Alive	0.547945	0.0298416	No	0.547945	No	0.547945	269.72.0	Nationwide Children's Hospital	22	STAD	13327192-3DEF-4385-99AB-83C12FA24589	12	TCGA	2016	73	Antrum/Distal	Not Available	Unknown	Not Available	Yes	TCGA-HU-A4GU	B93221BA-2076-4DD4-9931-179571B7E16C	Daegu	Not Available	11	-27024	Not Applicable	0	190
TCGA-HU-A4GX	Alive	1.68767	0.158466	No	1.68767	No	1.68767	269.72.0	Nationwide Children's Hospital	22	STAD	57A5A6CC-F592-41F3-9803-777AA7B16FBE	12	TCGA	2016	70	Antrum/Distal	Not Available	Unknown	Not Available	No	TCGA-HU-A4GX	75915370-0895-4933-8875-8A31C65C3D50	Daegu	Not Available	11	-25913	Not Applicable	0	310	TCGA-HU-A4GX-D42598; TCGA-HU-A4GX-D42599	8AC674A8-6EE9-438E-B986-8153087EDB30; DA2BC0A9-5B0F-41FB-B4CF-23F58CAE64C2	Not Available; Not Available	26; 26	48; 48	48; 48	Taxol; CDDP	Clinical Progressive Disease; Clinical Progressive Disease	4; 4	Not Available; Not Available	Not Available; Not Available	Not Available; Not Available	Not Available; Not Available	Not Applicable; Not Applicable	Not Available; Not Available	Not Available; Not Available	NO; NO	Chemotherapy; Chemotherapy	Not Available; Not Available
TCGA-HU-A4GY	Alive	0.0219178	0.19497	No	0.0219178	No	0.0219178	257.69.0	Nationwide Children's Hospital	22	STAD	73FCC269-BAAD-46E1-B353-181A9F0D09BE	12	TCGA	2016	76	Antrum/Distal	Not Available	Unknown	Not Available	Yes	TCGA-HU-A4GY	41327AAC-1228-435A-8DE5-B26886BDBCE0	Daegu	Not Available	11	-28113	Not Applicable	0	8
TCGA-HU-A4H0	Alive	0.175342	0.0731347	No	0.175342	No	0.175342	269.72.0	Nationwide Children's Hospital	22	STAD	7D4B3FE5-E8E2-49BB-969A-48D3672126E8	12	TCGA	2016	72	Fundus/Body	Not Available	Unknown	Not Available	No	TCGA-HU-A4H0	FE45EAEE-FF0C-4D52-B18C-04DC2D64D3B4	Pusan	Not Available	17	-26317	Not Applicable	0	64
TCGA-HU-A4H2	Alive	1.07945	0.0172093	No	1.07945	No	1.07945	269.72.0	Nationwide Children's Hospital	22	STAD	704FF36B-C3EE-4C74-A601-40A44CBD5413	12	TCGA	2016	58	Antrum/Distal	Not Available	NO	Not Available	No	TCGA-HU-A4H2	7B594344-573D-46A0-B735-6727F6F15585	Seoul	Not Available	10	-21496	Not Applicable	0	394
TCGA-HU-A4H3	Alive	2.41644	0.0515809	No	2.41644	Yes	1.12329	269.72.0	Nationwide Children's Hospital	22	STAD	D6616A66-7C12-4ED9-9C08-781994F65B97	12	TCGA	2016	56	Fundus/Body	Not Available	NO	Not Available	No	TCGA-HU-A4H3	39FA91BD-DFFD-4B2C-AF7D-7FD914730B08	Seoul	Not Available	10	-20790	Not Applicable	0	589	TCGA-HU-A4H3-D41381; TCGA-HU-A4H3-D42338; TCGA-HU-A4H3-D42582	824F83CB-92EE-4A46-B268-5F3AE38BC708; 3182424B-B793-4C4A-AE9D-3417249B826E; 36BD2379-DDA1-46E1-9ACC-4218A712E883	Not Available; Not Available; Not Available	25; 26; 26	316; Not Available; 666	18; 466; 466	TS-1; Xeloda(capecitabine); Eloxatin(oxaliplatin)	Complete Response; Clinical Progressive Disease; Clinical Progressive Disease	4; 4; 4	Not Available; Not Available; Not Available	Not Available; Not Available; Not Available	Not Available; Not Available; Not Available	Not Available; Not Available; Not Available	Not Applicable; Not Applicable; Not Applicable	Not Available; Not Available; Not Available	Not Available; Not Available; Not Available	NO; YES; NO	Chemotherapy; Chemotherapy; Chemotherapy	Not Available; Not Available; Not Available
TCGA-HU-A4H4	Alive	1.9863	0.253263	No	1.9863	No	1.9863	269.72.0	Nationwide Children's Hospital	22	STAD	6D9052DD-A543-49F5-805B-9F71C039CE24	12	TCGA	2016	53	Antrum/Distal	Not Available	NO	Not Available	No	TCGA-HU-A4H4	00FDF96D-C48A-47E0-B91D-576C52E6819C	Seoul	Not Available	10	-19665	Not Applicable	0	538	TCGA-HU-A4H4-D41382	18B88DA0-0F13-4A38-AE5B-883CED6838BE	Not Available	26	309	13	TS-1	Complete Response	4	Not Available	Not Available	Not Available	Not Available	Not Applicable	Not Available	Not Available	NO	Chemotherapy	Not Available
TCGA-HU-A4H5	Alive	1.98356	0.360196	No	1.98356	No	1.98356	269.72.0	Nationwide Children's Hospital	22	STAD	5B61157F-2D4D-4EFC-85C1-52CFC8CE0869	12	TCGA	2016	71	Fundus/Body	Not Available	Unknown	Not Available	No	TCGA-HU-A4H5	D262FDF0-30BF-4618-9342-DE5A2A053828	Pusan	Not Available	17	-26232	Not Applicable	0	374	TCGA-HU-A4H5-D42422	4EB83C2F-169A-4534-836F-91A633638295	Not Available	26	Not Available	404	Doxifluridine	Not Applicable	4	Not Available	Not Available	Not Available	Not Available	Not Applicable	Not Available	Not Available	YES	Chemotherapy	Not Available
TCGA-HU-A4H6	Alive	1.76438	0.0611541	No	1.76438	No	1.76438	269.72.0	Nationwide Children's Hospital	22	STAD	0CF82F33-5298-4BB7-9BE0-E11A689795F8	12	TCGA	2016	72	Antrum/Distal	Not Available	Unknown	Not Available	No	TCGA-HU-A4H6	416FD59B-A4F8-4610-9F8B-473CB5C04A4A	Pusan	Not Available	17	-26445	Not Applicable	0	294	TCGA-HU-A4H6-D42423	4436467C-9121-4D9D-B804-539CEECB5E2E	Not Available	26	Not Available	42	Doxifluridine	Not Applicable	4	Not Available	Not Available	Not Available	Not Available	Not Applicable	Not Available	Not Available	YES	Chemotherapy	Not Available
TCGA-HU-A4H8	Alive	1.1726	0.0886844		1.1726	Yes	0.969863	269.72.0	Nationwide Children's Hospital	22	STAD	C7AEF8CC-E6A7-438D-B624-139276B3EC56	12	TCGA	2016	77	Antrum/Distal	Not Available	Unknown	Not Available	Yes	TCGA-HU-A4H8	98760B3E-3075-4444-9A01-8F11935069D4	Daegu	Not Available	11	-28292	Not Applicable	0	270	TCGA-HU-A4H8-D42600	641A776A-6E12-40C9-B22C-081EBECAC09D	Not Available	26	Not Available	18	Didox	Not Applicable	4	Not Available	Not Available	Not Available	Not Available	Not Applicable	Not Available	Not Available	YES	Chemotherapy	Not Available
TCGA-HU-A4HB	Dead	1.30685	0.234379	Yes	1.30685	Yes	1.06849	269.72.0	Nationwide Children's Hospital	22	STAD	CDA32821-3686-4E37-B1B2-3B96733B2583	12	TCGA	2016	68	Antrum/Distal	Not Available	Unknown	Not Available	No	TCGA-HU-A4HB	36E36773-1D03-4ED0-AE31-1C0CA55577A4	Daegu	Not Available	11	-25131	Not Applicable	0	268	TCGA-HU-A4HB-D42601	9770C33F-ACC7-41CF-8867-219635F1627C	Not Available	26	Not Available	23	TS-1	Not Applicable	4	Not Available	Not Available	Not Available	Not Available	Not Applicable	Not Available	Not Available	YES	Chemotherapy	Not Available
TCGA-HU-A4HD	Alive	2.78356	0.0822938	No	2.78356	No	2.78356	269.72.0	Nationwide Children's Hospital	22	STAD	3B9F5ABF-EB2E-40EB-A7E1-60D85ADB2562	12	TCGA	2016	73	Antrum/Distal	Not Available	NO	Not Available	No	TCGA-HU-A4HD	D807A1C0-F586-4F13-B8EF-3F79AB3D4B70	Hwasun, Jeollanam-Do	Not Available	10	-26699	Not Applicable	0	834
TCGA-IN-7806	Alive	3.03014	0.0342157	No	3.03014	No	3.03014	165.79.0	Nationwide Children's Hospital	22	STAD	9FC18006-11F5-42A3-A4A6-CC83824BA813	12	TCGA	2016	50	Gastroesophageal Junction	Not Available	YES	Proton Pump Inhibitors	No	TCGA-IN-7806	87c217d4-66f4-46ca-8244-7856ce658fd3	PITTSBURGH	PA	29	-18404	Not Applicable	0	209	TCGA-IN-7806-D43603; TCGA-IN-7806-D43604; TCGA-IN-7806-D43605	60ADFEE7-A33A-46E9-9FB5-1CED530F19A7; F45B2ED5-5FCE-4530-B895-7D4D6E34A528; 935A544F-A6D0-41FB-90C0-8468319FE607	Not Available; Not Available; Not Available	29; 29; 29	116; 116; 116	62; 62; 62	Epirubicin; Oxaliplatin; Xeloda	Complete Response; Complete Response; Complete Response	5; 5; 5	Not Available; Not Available; Not Available	Not Available; Not Available; Not Available	Not Available; Not Available; Not Available	Not Available; Not Available; Not Available	Not Applicable; Not Applicable; Not Applicable	Not Available; Not Available; Not Available	Not Available; Not Available; Not Available	NO; NO; NO	Chemotherapy; Chemotherapy; Chemotherapy	Not Available; Not Available; Not Available
TCGA-IN-7808	Dead	0.287671	0.0894982	Yes	0.287671	Yes	0.287671	211.76.0	Nationwide Children's Hospital	22	STAD	3059BBB1-2634-4C02-AF34-4709E05B3239	12	TCGA	2016	59	Gastroesophageal Junction	Not Available	NO	Not Available	No	TCGA-IN-7808	8f9be4e3-a1e5-4fa3-8d31-a53de781ed97	PITTSBURGH	PA	29	-21569	105	0	Not Available
TCGA-IN-8462	Alive	1.56712	0.0487942	No	1.56712	Yes	0.739726	220.78.0	Nationwide Children's Hospital	22	STAD	4F048D24-C491-45E6-84CB-3067CC64E291	12	TCGA	2016	80	Gastroesophageal Junction	Not Available	NO	Not Available	No	TCGA-IN-8462	ba3911e6-2208-4a04-8891-b5cba9fda6bf	Pittsburgh	PA	15	-29242	Not Applicable	0	319	TCGA-IN-8462-D43597; TCGA-IN-8462-D43598; TCGA-IN-8462-D43599; TCGA-IN-8462-D43600	A446E68D-CCAA-4E68-99D0-F77E589DA83D; A2B28491-DEE4-4BE0-AA89-5A33194169A6; 6D66C746-8C08-4507-9E95-68DAEB38BECD; 84E86AF4-FD87-4366-91A2-3F755E33455A	Not Available; Not Available; Not Available; Not Available	28; 28; 28; 28	319; 319; 319; 540	298; 298; 298; 427	Epirubicin; Oxaliplatin; Xeloda; Taxol	Clinical Progressive Disease; Clinical Progressive Disease; Clinical Progressive Disease; Clinical Progressive Disease	5; 5; 5; 5	Not Available; Not Available; Not Available; Not Available	Not Available; Not Available; Not Available; Not Available	Not Available; Not Available; Not Available; Not Available	Not Available; Not Available; Not Available; Not Available	Not Applicable; Not Applicable; Not Applicable; Not Applicable	Not Available; Not Available; Not Available; Not Available	Not Available; Not Available; Not Available; Not Available	NO; NO; NO; NO	Chemotherapy; Chemotherapy; Chemotherapy; Chemotherapy	Not Available; Not Available; Not Available; Not Available
TCGA-IN-8663	Dead	0.282192	1.1553	No	0.282192	No	0.282192	242.75.0	Nationwide Children's Hospital	22	STAD	1D31A73D-2682-40D8-BF55-37034B4EAF7A	12	TCGA	2016	68	Gastroesophageal Junction	Not Available	Not Available	Not Available	Yes	TCGA-IN-8663	d5550422-dc4b-4ebf-acb5-aa5243fff49f	Not Available	Not Available	24	-25172	103	0	Not Available
TCGA-IN-A6RI	Alive	1.53151	0.0173518	No	1.53151	No	1.53151	333.57.0	Nationwide Children's Hospital	22	STAD	2AA9AA59-A9AB-4559-98F9-3BCF23B7DEA6	12	TCGA	2016	45	Gastroesophageal Junction	Not Available	Unknown	Not Available	Yes	TCGA-IN-A6RI	EC178822-D719-4E98-B864-16EC5AA005A4	Pittsburgh	Pennsylvania	10	-16788	Not Applicable	0	559
TCGA-IN-A6RJ	Alive	1.03836	0.155749	No	1.03836	No	1.03836	343.53.0	Nationwide Children's Hospital	22	STAD	534DADD4-C849-4F1F-A4B2-21F0628ABE11	12	TCGA	2016	64	Gastroesophageal Junction	Not Available	YES	H2 Blockers	Yes	TCGA-IN-A6RJ	2A665611-2464-4FEF-8CE8-17C966FC74A5	Warren	Pennsylvania	18	-23439	Not Applicable	0	163
TCGA-IN-A6RL	Dead	1.11233	0.228849	Yes	1.11233	Yes	0.841096	333.57.0	Nationwide Children's Hospital	22	STAD	84812C3D-D3D7-450E-BC8E-0B2CB6B3684F	12	TCGA	2016	84	Gastroesophageal Junction	Not Available	Unknown	Not Available	Unknown	TCGA-IN-A6RL	D8DAF273-5334-4BE0-B9E0-CC0004552544	Everett	Pennsylvania	10	-30783	Not Applicable	0	158
TCGA-IN-A6RN	Alive	1.6274	0.0394192	No	1.6274	No	1.6274	343.53.0	Nationwide Children's Hospital	22	STAD	F4AE7179-0C8F-4101-A51E-36EDCE52F049	12	TCGA	2016	72	Gastroesophageal Junction	Not Available	Unknown	Not Available	Yes	TCGA-IN-A6RN	D2E49FE3-FC7C-47C5-AA1F-B6B06D10951A	Confluence	Pensylvania	10	-26409	Not Applicable	0	398
TCGA-IN-A6RO	Dead	NA	0.0716254	Yes	NA	Yes	0.421918	343.53.0	Nationwide Children's Hospital	22	STAD	9708A65C-372A-4539-998E-0EF2A7CF33BA	12	TCGA	2016	70	Gastroesophageal Junction	Not Available	Unknown	Not Available	Unknown	TCGA-IN-A6RO	2AE1706B-C0F7-40E3-AFE5-CB75D1584B96	Schaumburg	Illinois	10	-25789	Discrepancy	0	Not Available	TCGA-IN-A6RO-D69484; TCGA-IN-A6RO-D69485	FF3388A1-C715-466B-B5D5-5723C3DA4DD0; BEB9ABBE-D8F1-4C12-AB2C-4E3E2BEEF2E0	Not Available; Not Available	9; 9	200; 200	83; 83	Irinotecan; Cisplatin	Complete Response; Complete Response	1; 1	Not Available; Not Available	Not Available; Not Available	Not Available; Not Available	Not Available; Not Available	Not Applicable; Not Applicable	Not Available; Not Available	Not Available; Not Available	NO; NO	Chemotherapy; Chemotherapy	Not Available; Not Available
TCGA-IN-A6RR	Dead	0.561644	0.0378742	No	0.561644	No	0.561644	333.57.0	Nationwide Children's Hospital	22	STAD	348D251A-F0D9-4707-85C0-524FD72F87C1	12	TCGA	2016	84	Gastroesophageal Junction	Not Available	Unknown	Not Available	Unknown	TCGA-IN-A6RR	7AB5A708-803F-4D8C-9B25-645F06851A26	Brookville	Pennsylvania	10	-30734	205	0	Not Available	TCGA-IN-A6RR-D61665	E0A3FC19-7C10-4858-B595-1C83666E7A4E	Not Available	2	Not Available	111	Unkown	Unknown	7	Not Available	Not Available	Not Available	Not Available	Not Applicable	Not Available	Not Available	NO	Chemotherapy	Not Available
TCGA-IN-A6RS	Alive	1.04932	0.207893	No	1.04932	No	1.04932	359.51.0	Nationwide Children's Hospital	22	STAD	49CB9855-C1CB-4CDD-90B7-BEF2A5584A34	12	TCGA	2016	76	Gastroesophageal Junction	Not Available	Unknown	Not Available	Unknown	TCGA-IN-A6RS	BAF9A42A-E39E-4AAC-B7B5-1B63B7FA1435	Martin's Ferry	Ohio	10	-27808	Not Applicable	0	209
TCGA-IN-A7NR	Alive	0.542466	0.538141	No	0.542466	No	0.542466	359.51.0	Nationwide Children's Hospital	22	STAD	9D566800-48BB-4275-9099-09182B26BE23	12	TCGA	2016	64	Gastroesophageal Junction	Not Available	Unknown	Unknown	Unknown	TCGA-IN-A7NR	F74DF45F-8CFD-4DA8-BF84-7B1C80DC57EB	Youngstown	Ohio	1	-23415	Not Applicable	0	198	TCGA-IN-A7NR-D61523; TCGA-IN-A7NR-D61524	E0E8A4C0-1B89-4714-952E-19E00884D582; 145B1F23-DBF7-4CB6-81BD-BEE7E5C3D16B	Not Available; Not Available	1; 1	Not Available; Not Available	154; 154	Carboplatin; Taxel	Unknown; Unknown	7; 7	Not Available; Not Available	Not Available; Not Available	Not Available; Not Available	Not Available; Not Available	Not Applicable; Not Applicable	Not Available; Not Available	Not Available; Not Available	Not Available; Not Available	Chemotherapy; Chemotherapy	Not Available; Not Available
TCGA-IN-A7NT	Alive	0.884932	0.418568	No	0.884932	No	0.884932	359.51.0	Nationwide Children's Hospital	22	STAD	D71B0CBC-89FC-4CB6-8349-7001A8E0D69C	12	TCGA	2016	73	Gastroesophageal Junction	Not Available	YES	Proton Pump Inhibitors	Unknown	TCGA-IN-A7NT	53108D62-6B7C-429F-9FEC-474781174968	Windber	Pennsylvania	11	-26727	Not Applicable	0	169	TCGA-IN-A7NT-D57462; TCGA-IN-A7NT-D61337; TCGA-IN-A7NT-D61339	ECB7FBBB-3573-4E30-80E3-28762A668E20; F043E124-7B73-439D-8D5C-CE97FFBDEA6D; DCCF82E6-7EDA-4C95-8EDF-175700F18198	Not Available; Not Available; Not Available	11; 27; 27	Not Available; Not Available; Not Available	112; 112; 112	Leucovorin; Fluorouracil; Oxaliplatin	Not Applicable; Not Applicable; Not Applicable	3; 6; 6	Not Available; Not Available; Not Available	Not Available; Not Available; Not Available	Not Available; Not Available; Not Available	Not Available; Not Available; Not Available	Not Applicable; Not Applicable; Not Applicable	Not Available; Not Available; Not Available	Not Available; Not Available; Not Available	YES; YES; YES	Chemotherapy; Chemotherapy; Chemotherapy	Not Available; Not Available; Not Available
TCGA-IN-A7NU	Alive	0.975342	0.633571	No	0.975342	Yes	0.923288	359.51.0	Nationwide Children's Hospital	22	STAD	74F8CE35-DFEA-4D3C-805F-067915E2E798	12	TCGA	2016	69	Gastroesophageal Junction	Not Available	Unknown	Not Available	Unknown	TCGA-IN-A7NU	26A5E389-8EC2-4316-BEEA-F9A63D455B73	Cabot	Pennsylvania	11	-25515	Not Applicable	0	55	TCGA-IN-A7NU-D69490; TCGA-IN-A7NU-D69491	73E895E5-F6C4-487C-BF05-61F3FFB8DB30; 66407BB0-63A0-4D47-B62F-D1C05D098F9E	Not Available; Not Available	9; 9	169; 169	105; 105	Taxol; Carboplatin	Clinical Progressive Disease; Clinical Progressive Disease	1; 1	Not Available; Not Available	Not Available; Not Available	Not Available; Not Available	Not Available; Not Available	Not Applicable; Not Applicable	Not Available; Not Available	Not Available; Not Available	NO; NO	Chemotherapy; Chemotherapy	Not Available; Not Available
TCGA-IN-AB1V	Alive	1.31233	0.291132	No	1.31233	No	1.31233	427.44.0	Nationwide Children's Hospital	22	STAD	CB317779-F04F-46B1-9CC1-4952ACDE44D7	12	TCGA	2016	63	Gastroesophageal Junction	Not Available	Unknown	Unknown	Yes	TCGA-IN-AB1V	DDCC73BF-B10F-4FAB-96D4-3077947FCD2D	Scottdale	Pennsylvania	1	-23030	Not Applicable	0	238
TCGA-IN-AB1X	Alive	1.12603	0.113567	No	1.12603	No	1.12603	413.44.0	Nationwide Children's Hospital	22	STAD	635BEC20-1DBB-4EB0-B612-AEA68B0484D0	12	TCGA	2016	78	Gastroesophageal Junction	Not Available	Unknown	Unknown	Unknown	TCGA-IN-AB1X	1E5A3796-6249-4A91-9FC8-0C273E337F29	Everett	Pennsylvania	1	-28493	Not Applicable	0	190	TCGA-IN-AB1X-D61527; TCGA-IN-AB1X-D61528; TCGA-IN-AB1X-D61529	7036BFC0-D6C7-452A-BE03-8CF57856E717; 481EDF4C-2204-4963-A636-7D0B28EFFD0B; 54B837B9-AC1F-462F-892A-66A5767F25A6	Not Available; Not Available; Not Available	1; 1; 1	Not Available; Not Available; Not Available	104; 104; 104	Leucovorin; Fluorouracil; Oxaloplatin	Not Applicable; Not Applicable; Not Applicable	7; 7; 7	Not Available; Not Available; Not Available	Not Available; Not Available; Not Available	Not Available; Not Available; Not Available	Not Available; Not Available; Not Available	Not Applicable; Not Applicable; Not Applicable	Not Available; Not Available; Not Available	Not Available; Not Available; Not Available	YES; YES; YES	Chemotherapy; Chemotherapy; Chemotherapy	Not Available; Not Available; Not Available
TCGA-IP-7968	Alive	0.210959	0.182692	No	0.210959	No	0.210959	211.76.0	Nationwide Children's Hospital	22	STAD	67421209-D50F-49AE-A9D9-2460FECF1590	12	TCGA	2016	74	Gastroesophageal Junction	Not Available	NO	Not Available	No	TCGA-IP-7968	faf5f1e3-9f7d-4a9d-a005-6cad5e4becf7	Not Available	Not Available	10	-27114	Not Applicable	0	77
TCGA-KB-A6F7	Alive	5.30137	0.392098	No	5.30137	No	5.30137	333.57.0	Nationwide Children's Hospital	22	STAD	82D3CA8A-FA01-4549-9358-BA063534D4A3	12	TCGA	2016	54	Fundus/Body	Not Available	Not Available	Not Available	No	TCGA-KB-A6F7	197D01A5-321C-461E-9B45-B359288B959A	Toronto	Ontario	19	-19765	Not Applicable	0	1572	TCGA-KB-A6F7-D53982	918103C9-472F-4799-B534-43AE1A9FCBF7	Not Available	16	154	150	Fluorouracil	Complete Response	12	Not Available	Not Available	Not Available	Not Available	Not Applicable	Not Available	Not Available	NO	Chemotherapy	Not Available
TCGA-KB-A93G	Alive	1.67945	0.20201	No	1.67945	No	1.67945	413.44.0	Nationwide Children's Hospital	22	STAD	3CBD2234-3DB3-4519-A6A4-982BF2A444BB	12	TCGA	2016	68	Gastroesophageal Junction	Not Available	YES	Antacids	No	TCGA-KB-A93G	E52396D1-ACD6-44F4-99C5-1A367128008D	Toronto	Ontario	20	-24924	Not Applicable	0	432
TCGA-KB-A93H	Alive	3.13699	0	No	3.13699	No	3.13699	413.44.0	Nationwide Children's Hospital	22	STAD	5E2426CC-97DC-4F76-B181-8ED947EF01C4	12	TCGA	2016	79	Fundus/Body	Not Available	Not Available	Not Available	No	TCGA-KB-A93H	DE865002-4938-4120-AA15-254FD40F2039	Toronto	Ontario	20	-28966	Not Applicable	0	879
TCGA-KB-A93J	Alive	3.07945	0.29537	No	3.07945	No	3.07945	413.44.0	Nationwide Children's Hospital	22	STAD	4D68CB3A-084B-48F6-BFF4-203D2F4E4DE3	12	TCGA	2016	78	Other (please specify)	Gastroesophageal Junction and Fundus/Body	Not Available	Not Available	No	TCGA-KB-A93J	5F263B2C-3385-4D07-99C2-D7B613C4A470	Toronto	Ontario	20	-28599	Not Applicable	0	1124	TCGA-KB-A93J-D60968	6DA4D2AD-66A5-4E91-9796-1ABECA4A3CFE	Not Available	20	255	157	5-fluorouracil	Complete Response	6	Not Available	Not Available	Not Available	Not Available	Not Applicable	Not Available	Not Available	NO	Chemotherapy	Not Available
TCGA-MX-A5UG	Dead	0.309589	0.307429	Yes	0.309589	No	0.309589	321.64.0	Nationwide Children's Hospital	22	STAD	1C5CBA84-BDB0-4793-BB60-F93F1D5085A4	12	TCGA	2016	78	Antrum/Distal	Not Available	NO	Not Available	No	TCGA-MX-A5UG	F72A26E8-7F96-4D86-B37B-7DC35F681133	New York	New York	10	-28714	113	0	Not Available
TCGA-MX-A5UJ	Alive	1.64384	0.0448837	No	1.64384	No	1.64384	321.64.0	Nationwide Children's Hospital	22	STAD	60DD4BA9-003A-4D1D-89C2-7CA561F9D8E0	12	TCGA	2016	86	Antrum/Distal	Not Available	YES	Antacids	No	TCGA-MX-A5UJ	43E3FBF3-7812-45FB-BF4C-CE22A2AA1EEE	New York	New York	10	-31517	Not Applicable	0	137
TCGA-MX-A663	Dead	0.821918	0.569005	Yes	0.821918	Yes	0.59726	321.64.0	Nationwide Children's Hospital	22	STAD	25BFE710-C0EA-4141-A8A4-7B7E57BB3362	12	TCGA	2016	66	Stomach (NOS)	Remnant gastrectomy after Billroth	NO	Not Available	No	TCGA-MX-A663	E9D0AA8B-9EF4-40F7-8254-38FDCE349BEE	New York	New York	6	-24421	Not Applicable	0	131
TCGA-MX-A666	Alive	1.16986	0.230203	No	1.16986	No	1.16986	321.64.0	Nationwide Children's Hospital	22	STAD	37370C64-4815-4E24-BFE4-1D33A189A894	12	TCGA	2016	61	Other (please specify)	Cardia/Proximal and Incisura	YES	Proton Pump Inhibitors	No	TCGA-MX-A666	D04E2E8C-9D58-4514-8AB7-3642289D4DE0	New York	New York	3	-22288	Not Applicable	0	70	TCGA-MX-A666-D61117; TCGA-MX-A666-D61118; TCGA-MX-A666-D61119; TCGA-MX-A666-D61120; TCGA-MX-A666-D61121	F6F569B1-0554-470A-8DDE-0AD8A839EC11; 5F6546A3-D921-4E6A-85D8-89866B9D9827; 9433FAAF-66EA-44D6-9D23-E9B5C83C7633; 8041D0BE-7BC8-4D3B-96A7-A1EA8B8EE0EA; CF6DE4EA-0F57-460D-A170-DEB48D99280B	Not Available; Not Available; Not Available; Not Available; Not Available	24; 24; 24; 24; 24	22; 22; 22; 131; 131	22; 22; 22; 117; 117	Epirubicin; Oxaliplatin; Capecitabine; Fluorouracil; Leucovorin	Stable Disease; Stable Disease; Stable Disease; Complete Response; Complete Response	6; 6; 6; 6; 6	Not Available; Not Available; Not Available; Not Available; Not Available	Not Available; Not Available; Not Available; Not Available; Not Available	Not Available; Not Available; Not Available; Not Available; Not Available	Not Available; Not Available; Not Available; Not Available; Not Available	Not Applicable; Not Applicable; Not Applicable; Not Applicable; Not Applicable	Not Available; Not Available; Not Available; Not Available; Not Available	Not Available; Not Available; Not Available; Not Available; Not Available	NO; NO; NO; NO; NO	Chemotherapy; Chemotherapy; Chemotherapy; Chemotherapy; Ancillary	Not Available; Not Available; Not Available; Not Available; Not Available
TCGA-R5-A7O7	Alive	3.80548	0.101516	No	3.80548	No	3.80548	343.53.0	Nationwide Children's Hospital	22	STAD	B900FB4C-0A53-4C99-A58C-1811649A8081	12	TCGA	2016	51	Gastroesophageal Junction	Not Available	YES	Proton Pump Inhibitors	No	TCGA-R5-A7O7	3BFA8069-6CA3-4405-9E32-11AA16B010AC	Houston	Texas	24	-18984	Not Applicable	0	1389
TCGA-R5-A7ZE	Dead	1.51781	0.13014	Yes	1.51781	Yes	1.51781	359.51.0	Nationwide Children's Hospital	22	STAD	084E735B-C73A-4222-9C8F-D0B369178DBF	12	TCGA	2016	66	Gastroesophageal Junction	Not Available	YES	Proton Pump Inhibitors	No	TCGA-R5-A7ZE	7BEF9122-0FB4-4F2E-BB6E-67EDDC3EA9AF	Not Available	Not Available	24	-24328	554	0	Not Available
TCGA-R5-A7ZF	Dead	0.709589	0.269033	Yes	0.709589	Yes	0.709589	359.51.0	Nationwide Children's Hospital	22	STAD	A8FF5496-33D7-4B01-A7FC-C46F5289CA72	12	TCGA	2016	65	Antrum/Distal	Not Available	NO	Not Available	No	TCGA-R5-A7ZF	9745F1CA-D663-458A-86DD-024EBBF6A863	Houston	Texas	24	-23908	259	0	Not Available
TCGA-R5-A7ZI	Alive	6.21096	0.0692897	No	6.21096	No	6.21096	359.51.0	Nationwide Children's Hospital	22	STAD	D28B73C1-E9CB-457E-9082-92673C9F6F85	12	TCGA	2016	44	Stomach (NOS)	Not Available	YES	Proton Pump Inhibitors	No	TCGA-R5-A7ZI	B4376DA2-05CA-448F-A4BB-E7B62695491A	Houston	Texas	24	-16396	Not Applicable	0	1863
TCGA-R5-A7ZR	Dead	0.506849	0.0375931	Yes	0.506849	Yes	0.506849	359.51.0	Nationwide Children's Hospital	22	STAD	A9A56731-7B87-4A82-AADF-B2700E5C429E	12	TCGA	2016	70	Fundus/Body	Not Available	Not Available	Not Available	No	TCGA-R5-A7ZR	E04A05EE-F0D8-4691-84BB-D1A61E1BD77B	Houston	Texas	24	-25795	185	0	Not Available
TCGA-R5-A805	Dead	0.769863	0.925088	Yes	0.769863	Yes	0.769863	371.50.0	Nationwide Children's Hospital	22	STAD	FC814008-B596-4472-B67C-C62BEC8E02E6	12	TCGA	2016	71	Gastroesophageal Junction	Not Available	NO	Not Available	No	TCGA-R5-A805	7059EA66-93D7-4941-A35C-8A324D1AB94A	houston	texas	24	-26122	281	0	Not Available
TCGA-RD-A7BS	Dead	0.920548	0.883777	Yes	0.920548	Yes	0.668493	333.57.0	Nationwide Children's Hospital	22	STAD	A8D4CD9A-5E5F-4AB1-B9EC-723E7517E5DD	12	TCGA	2016	46	Gastroesophageal Junction	Not Available	YES	Proton Pump Inhibitors	Yes	TCGA-RD-A7BS	AA3D2D17-19E3-4B76-8235-98550F49DC91	Melbourne	Victoria	29	-16847	336	0	Not Available	TCGA-RD-A7BS-D56619	1D674365-2868-4EC5-B273-CCF8CB678B03	Not Available	16	104	74	5-FU	Unknown	2	Not Available	Not Available	Not Available	Not Available	Not Applicable	Not Available	Not Available	NO	Chemotherapy	Not Available
TCGA-RD-A7BT	Dead	0.717808	0.0356239	Yes	0.717808	Yes	0.336986	343.53.0	Nationwide Children's Hospital	22	STAD	AD530CF1-4986-4571-A94D-09EA4EE53170	12	TCGA	2016	66	Fundus/Body	Not Available	YES	Proton Pump Inhibitors	No	TCGA-RD-A7BT	018F93AD-92EF-4BBB-A0FB-DC407A289DAA	Melbourne	Victoria	29	-24107	262	0	Not Available
TCGA-RD-A7BW	Dead	0.427397	0.55159	No	0.427397	No	0.427397	333.57.0	Nationwide Children's Hospital	22	STAD	FFE8CA75-2EE4-4FA6-B0C2-885AE8EDB2D0	12	TCGA	2016	68	Fundus/Body	Not Available	NO	Not Available	No	TCGA-RD-A7BW	B54FE07A-F63D-4861-878A-8E8322E32FED	Melbourne	Victoria	29	-25036	156	0	Not Available	TCGA-RD-A7BW-D56636; TCGA-RD-A7BW-D56638; TCGA-RD-A7BW-D56639	4D7D4678-00EC-4BE4-B5DD-7EDF38A98397; D7476D03-9828-4485-AA40-446B8916495B; FA492B70-B82D-41BF-B606-E58BDDD9B4CE	Not Available; Not Available; Not Available	16; 16; 16	124; 49; 49	49; 49; 49	5-FU; Epirubicin; Cisplatin	Unknown; Unknown; Unknown	2; 2; 2	Not Available; Not Available; Not Available	Not Available; Not Available; Not Available	Not Available; Not Available; Not Available	Not Available; Not Available; Not Available	Not Applicable; Not Applicable; Not Applicable	Not Available; Not Available; Not Available	Not Available; Not Available; Not Available	NO; NO; NO	Chemotherapy; Chemotherapy; Chemotherapy	Not Available; Not Available; Not Available
TCGA-RD-A7C1	Dead	1.38904	1.18492	Yes	1.38904	Yes	1.2	333.57.0	Nationwide Children's Hospital	22	STAD	04A12102-DFEE-4679-8AF8-B0A810A5BC7B	12	TCGA	2016	82	Fundus/Body	Not Available	NO	Not Available	No	TCGA-RD-A7C1	C993A68D-0342-4DF4-A082-72094F061C86	Melbourne	Victoria	29	-30171	507	0	Not Available
TCGA-RD-A8MV	Alive	10.1918	0.219339	No	10.1918	No	10.1918	371.50.0	Nationwide Children's Hospital	22	STAD	DBEBB061-F483-4DCA-8E3C-D803A4474D63	12	TCGA	2016	56	Fundus/Body	Not Available	NO	Not Available	No	TCGA-RD-A8MV	17638F77-3D0A-4B7F-8801-D807AAD6BBD4	Melbourne	Victoria	28	-20771	Not Applicable	0	3720	TCGA-RD-A8MV-D57261; TCGA-RD-A8MV-D57262; TCGA-RD-A8MV-D57263	64B260D2-E38F-4078-875C-42E56261B24C; AB9CFB7F-D858-448E-9F69-F426B91ABBBB; B5F4B736-9D64-44BC-B4DE-A39D5FEB3298	Not Available; Not Available; Not Available	7; 7; 7	186; 50; 50	50; 50; 50	5-FU; Epirubicin; Cisplatin	Unknown; Unknown; Unknown	3; 3; 3	Not Available; Not Available; Not Available	Not Available; Not Available; Not Available	Not Available; Not Available; Not Available	Not Available; Not Available; Not Available	Not Applicable; Not Applicable; Not Applicable	Not Available; Not Available; Not Available	Not Available; Not Available; Not Available	NO; NO; NO	Chemotherapy; Chemotherapy; Chemotherapy	Not Available; Not Available; Not Available
TCGA-RD-A8MW	Dead	3.1589	0.203389	Yes	3.1589	Yes	0.268493	371.50.0	Nationwide Children's Hospital	22	STAD	8B612B3A-E8B4-4ECA-AA29-97C19A1662DE	12	TCGA	2016	72	Antrum/Distal	Not Available	YES	Proton Pump Inhibitors	No	TCGA-RD-A8MW	0B787BDB-949D-499C-AECE-7A3977FCD198	Melbourne	Victoria	30	-26590	1153	0	Not Available	TCGA-RD-A8MW-D57389	06FF3B8D-396B-4948-9134-9997849CB85C	Not Available	10	96	69	5-FU	Unknown	3	Not Available	Not Available	Not Available	Not Available	Not Applicable	Not Available	Not Available	NO	Chemotherapy	Not Available
TCGA-RD-A8N0	Alive	3.3863	0.10165	No	3.3863	No	3.3863	371.50.0	Nationwide Children's Hospital	22	STAD	431ED88A-E1C8-45FC-AA0E-561B6A8C52A7	12	TCGA	2016	53	Fundus/Body	Not Available	YES	Proton Pump Inhibitors	No	TCGA-RD-A8N0	2360C1E2-90F5-4737-9486-3F4590C37322	Melbourne	Victoria	28	-19491	Not Applicable	0	1236	TCGA-RD-A8N0-D57397; TCGA-RD-A8N0-D57398; TCGA-RD-A8N0-D57399	AA7457EC-1BB2-45D5-A83A-538089EF1A1F; 51EAECCB-B1A8-45C0-B136-030CEF61EEA7; 20F89BF8-7551-4683-ABB8-6301CCD2154B	Not Available; Not Available; Not Available	10; 10; 10	64; 64; 123	64; 64; 64	Cisplatin; Epirubicin; 5-FU	Unknown; Unknown; Unknown	3; 3; 3	Not Available; Not Available; Not Available	Not Available; Not Available; Not Available	Not Available; Not Available; Not Available	Not Available; Not Available; Not Available	Not Applicable; Not Applicable; Not Applicable	Not Available; Not Available; Not Available	Not Available; Not Available; Not Available	NO; NO; NO	Chemotherapy; Chemotherapy; Chemotherapy	Not Available; Not Available; Not Available
TCGA-RD-A8N1	Alive	9.6411	0.218719	No	9.6411	No	9.6411	371.50.0	Nationwide Children's Hospital	22	STAD	2D7CD7B3-6FFA-4863-90C0-0D687F57CD55	12	TCGA	2016	70	Antrum/Distal	Not Available	NO	Not Available	Yes	TCGA-RD-A8N1	46D7489A-CFE6-440E-9D50-919D0EAD8018	Melbourne	Victoria	30	-25737	Not Applicable	0	3519	TCGA-RD-A8N1-D57471	E2E5C483-E96D-426E-ACFB-5B62999EC26E	Not Available	11	211	75	5-FU	Unknown	3	Not Available	Not Available	Not Available	Not Available	Not Applicable	Not Available	Not Available	NO	Chemotherapy	Not Available
TCGA-RD-A8N2	Alive	9.69863	0.137372	No	9.69863	No	9.69863	371.50.0	Nationwide Children's Hospital	22	STAD	580FAF1A-A836-40F9-9E85-CC246C8B156F	12	TCGA	2016	59	Antrum/Distal	Not Available	YES	Proton Pump Inhibitors	No	TCGA-RD-A8N2	158B6BD2-1E7D-4C7E-9D8A-42467342C9C2	Melbourne	Victoria	28	-21749	Not Applicable	0	3540
TCGA-RD-A8N4	Alive	5.94795	0.269871	No	5.94795	No	5.94795	371.50.0	Nationwide Children's Hospital	22	STAD	04FA6118-60FF-42C0-A22A-A509F60F84FE	12	TCGA	2016	58	Antrum/Distal	Not Available	NO	Not Available	No	TCGA-RD-A8N4	26BBEAFA-6923-4C23-8D5F-AA33FBA92E82	Melbourne	Victoria	30	-21324	Not Applicable	0	2171	TCGA-RD-A8N4-D57478; TCGA-RD-A8N4-D57479; TCGA-RD-A8N4-D57480	6EA47B35-DDFE-4159-89B5-060C18B3E70C; 8C7B5B76-A6C2-4BED-9AED-2CCC8AD94B5C; 7193209A-BBB6-4FC0-8187-8F75060C784B	Not Available; Not Available; Not Available	11; 11; 11	189; 49; 49	49; 49; 49	5-FU; Epirubicin; Cisplatin	Unknown; Unknown; Unknown	3; 3; 3	Not Available; Not Available; Not Available	Not Available; Not Available; Not Available	Not Available; Not Available; Not Available	Not Available; Not Available; Not Available	Not Applicable; Not Applicable; Not Applicable	Not Available; Not Available; Not Available	Not Available; Not Available; Not Available	NO; NO; NO	Chemotherapy; Chemotherapy; Chemotherapy	Not Available; Not Available; Not Available
TCGA-RD-A8N5	Dead	4.7863	0.314755	No	4.7863	No	4.7863	371.50.0	Nationwide Children's Hospital	22	STAD	2550615F-349C-409D-AEF3-BBABA60A20EB	12	TCGA	2016	78	Fundus/Body	Not Available	YES	Proton Pump Inhibitors	No	TCGA-RD-A8N5	6E2ECC9D-DC68-4922-A36E-E8BBAF9EAFB3	Melbourne	Victoria	28	-28589	1747	0	Not Available	TCGA-RD-A8N5-D57482	6C0882D6-B18C-4933-A69B-6F7A32CB8237	Not Available	11	209	82	5-FU	Unknown	3	Not Available	Not Available	Not Available	Not Available	Not Applicable	Not Available	Not Available	NO	Chemotherapy	Not Available
TCGA-RD-A8N6	Dead	0.745205	0.187008	Yes	0.745205	Yes	0.446575	371.50.0	Nationwide Children's Hospital	22	STAD	E58F3363-035E-4A2C-B9F1-05CD4862AB5D	12	TCGA	2016	78	Antrum/Distal	Not Available	YES	Proton Pump Inhibitors	No	TCGA-RD-A8N6	F8557247-91FA-4772-AE14-958D709D9815	Melbourne	Victoria	30	-28834	272	0	Not Available
TCGA-RD-A8N9	Alive	2.96712	0.244765	No	2.96712	No	2.96712	413.44.0	Nationwide Children's Hospital	22	STAD	B0B081C2-6AF6-4C36-BD5F-98EB5FD5CAEF	12	TCGA	2016	63	Gastroesophageal Junction	Not Available	NO	Not Available	No	TCGA-RD-A8N9	8CE63594-BF4A-4B8D-9A48-49CB92B98EA9	Melbourne	Victoria	30	-23059	Not Applicable	0	1083	TCGA-RD-A8N9-D57485; TCGA-RD-A8N9-D57514; TCGA-RD-A8N9-D57516	D10D7F84-10D2-4841-B309-0D5EB2AC45D6; CE0E7D2B-FD82-4D99-A22C-5336863B48DE; 5076D26C-551F-4153-AA1B-91469A7B56CE	Not Available; Not Available; Not Available	12; 12; 12	239; 225; 225	136; 105; 105	5-FU; Epirubicin; Cisplatin	Unknown; Unknown; Unknown	3; 3; 3	Not Available; Not Available; Not Available	Not Available; Not Available; Not Available	Not Available; Not Available; Not Available	Not Available; Not Available; Not Available	Not Applicable; Not Applicable; Not Applicable	Not Available; Not Available; Not Available	Not Available; Not Available; Not Available	NO; NO; NO	Chemotherapy; Chemotherapy; Chemotherapy	Not Available; Not Available; Not Available
TCGA-RD-A8NB	Dead	1.40548	0.172359	Yes	1.40548	Yes	0.630137	413.44.0	Nationwide Children's Hospital	22	STAD	81B21210-8230-431A-B097-94BB444A72EA	12	TCGA	2016	80	Antrum/Distal	Not Available	YES	Proton Pump Inhibitors	No	TCGA-RD-A8NB	FDB40436-A545-40DA-8C6B-2F8AFF359FF6	Melbourne	Victoria	30	-29503	513	0	Not Available
TCGA-SW-A7EA	Alive	1.5863	0.0220482	No	1.5863	No	1.5863	359.51.0	Nationwide Children's Hospital	22	STAD	39C1F58E-92C6-410A-A1C7-359A45564C37	12	TCGA	2016	61	Antrum/Distal	Not Available	Not Available	Not Available	No	TCGA-SW-A7EA	76C666E8-75C0-4E82-978C-1E346435B0FA	Chisinau	Moldova	3	-22294	Not Applicable	0	13
TCGA-SW-A7EB	Alive	0.482192	0.147567	No	0.482192	No	0.482192	359.51.0	Nationwide Children's Hospital	22	STAD	2828D9A1-35CD-42A1-A3CE-560AF285D7D6	12	TCGA	2016	45	Antrum/Distal	Not Available	YES	Antacids	No	TCGA-SW-A7EB	BFDCC333-1B9D-44D2-90A4-C1720BA712E9	Chisinau	Republic of Moldova	24	-16475	Not Applicable	0	176	TCGA-SW-A7EB-D56024; TCGA-SW-A7EB-D56025; TCGA-SW-A7EB-D56026; TCGA-SW-A7EB-D56027; TCGA-SW-A7EB-D56028; TCGA-SW-A7EB-D56029; TCGA-SW-A7EB-D56030; TCGA-SW-A7EB-D56031; TCGA-SW-A7EB-D56032; TCGA-SW-A7EB-D56033; TCGA-SW-A7EB-D56034; TCGA-SW-A7EB-D56035	9537E9B4-12CC-4C88-958D-BDD3EA6D731B; E144DD9C-E3F1-4829-913B-50D8BC142A35; 103EB591-19F6-4513-9C8B-827AFB26479C; DD4BCA11-AB99-4B38-AEE3-4D1663F1D9FB; A7CD5CC5-D770-4116-A896-AC30DB749220; 9AB7E907-6432-4B21-BD00-A9B54C75D9B2; C9F32FDA-F421-4527-902A-4ABB77F4ACDD; 9C70D3A7-938A-48BA-A737-C21F70D4284E; 5AB31E67-4DC4-4DD8-A7C3-0773F438D310; 8BE1D762-19E4-4265-8DE6-427F23A9BCD6; 9B3B6E87-EB4B-4AC5-…	Not Available; Not Available; Not Available; Not Available; Not Available; Not Available; Not Available; Not Available; Not Available; Not Available; Not Available; Not Available	25; 25; 25; 25; 25; 25; 25; 25; 25; 25; 25; 25	35; 35; 35; 70; 70; 70; 106; 106; 106; 141; 141; 141	28; 28; 28; 64; 64; 64; 101; 101; 101; 136; 136; 136	Fluorouracil; Doxorubicin; Cisplatin; Fluorouracil; Doxorubicin; Cisplatin; Fluorouracil; Doxorubicin; Cisplatin; Fluorouracil; Doxorubicin; Cisplatin	Stable Disease; Stable Disease; Stable Disease; Stable Disease; Stable Disease; Stable Disease; Stable Disease; Stable Disease; Stable Disease; Stable Disease; Stable Disease; Stable Disease	1; 1; 1; 1; 1; 1; 1; 1; 1; 1; 1; 1	Not Available; Not Available; Not Available; Not Available; Not Available; Not Available; Not Available; Not Available; Not Available; Not Available; Not Available; Not Available	Not Available; Not Available; Not Available; Not Available; Not Available; Not Available; Not Available; Not Available; Not Available; Not Available; Not Available; Not Available	Not Available; Not Available; Not Available; Not Available; Not Available; Not Available; Not Available; Not Available; Not Available; Not Available; Not Available; Not Available	Not Available; Not Available; Not Available; Not Available; Not Available; Not Available; Not Available; Not Available; Not Available; Not Available; Not Available; Not Available	Not Applicable; Not Applicable; Not Applicable; Not Applicable; Not Applicable; Not Applicable; Not Applicable; Not Applicable; Not Applicable; Not Applicable; Not Applicable; Not Applicable	Not Available; Not Available; Not Available; Not Available; Not Available; Not Available; Not Available; Not Available; Not Available; Not Available; Not Available; Not Available	Not Available; Not Available; Not Available; Not Available; Not Available; Not Available; Not Available; Not Available; Not Available; Not Available; Not Available; Not Available	NO; NO; NO; NO; NO; NO; NO; NO; NO; NO; NO; NO	Chemotherapy; Chemotherapy; Chemotherapy; Chemotherapy; Chemotherapy; Chemotherapy; Chemotherapy; Chemotherapy; Chemotherapy; Chemotherapy; Chemotherapy; Chemotherapy	Not Available; Not Available; Not Available; Not Available; Not Available; Not Available; Not Available; Not Available; Not Available; Not Available; Not Available; Not Available
TCGA-VQ-A8DT	Alive	4.06575	0.108625	No	4.06575	Yes	3.76986	371.50.0	Nationwide Children's Hospital	22	STAD	145ABD97-ADC9-4501-B1E7-CFC7C7C6E281	12	TCGA	2016	43	Fundus/Body	Not Available	NO	Not Available	No	TCGA-VQ-A8DT	8027ADC9-4918-45F0-A7DA-5767DA0B999E	Barretos	Sao Paulo	23	-15937	Not Applicable	0	1148	TCGA-VQ-A8DT-D64317	4E65A83C-270A-4A8C-98AF-560BE8C8534C	Not Available	28	222	94	Fluorouracil	Complete Response	8	Not Available	Not Available	Not Available	Not Available	Not Applicable	Not Available	Not Available	NO	Chemotherapy	Not Available
TCGA-VQ-A8DU	Dead	0.454795	0.261471	Yes	0.454795	Yes	0.432877	371.50.0	Nationwide Children's Hospital	22	STAD	CE60BAAF-513B-42DB-BF33-620E824A90D9	12	TCGA	2016	63	Antrum/Distal	Not Available	NO	Not Available	No	TCGA-VQ-A8DU	6FA6ACE1-4B39-44DB-9413-73EB21588AA1	Barretos	Sao Paulo	22	-23042	166	0	Not Available	TCGA-VQ-A8DU-D64319	E2E1E597-3757-4066-8D2F-AEB723369B31	Not Available	28	130	130	Fluorouracil	Clinical Progressive Disease	8	Not Available	Not Available	Not Available	Not Available	Not Applicable	Not Available	Not Available	NO	Chemotherapy	Not Available
TCGA-VQ-A8DV	Dead	1.10411	1.03019	Yes	1.10411	Yes	0.789041	371.50.0	Nationwide Children's Hospital	22	STAD	A7D26D53-83B4-4D9E-BC85-ABF0212B0D65	12	TCGA	2016	48	Antrum/Distal	Not Available	NO	Not Available	No	TCGA-VQ-A8DV	D7FE7004-6268-4DAC-B145-FF76E678E77E	Barretos	Sao Paulo	28	-17630	403	0	Not Available
TCGA-VQ-A8DZ	Dead	1.08493	0.116099	Yes	1.08493	Yes	1.08493	371.50.0	Nationwide Children's Hospital	22	STAD	12DBBBA8-1CEB-464E-8C8E-82339024DBA7	12	TCGA	2016	70	Antrum/Distal	Not Available	NO	Not Available	No	TCGA-VQ-A8DZ	A8A9B061-B33C-4C69-BD4C-7F430474CDFD	Barretos	Sao Paulo	22	-25863	396	0	Not Available	TCGA-VQ-A8DZ-D64321	81F636F1-DE6B-45C1-87C8-9011394A5341	Not Available	28	341	201	Fluorouracil	Clinical Progressive Disease	8	Not Available	Not Available	Not Available	Not Available	Not Applicable	Not Available	Not Available	NO	Chemotherapy	Not Available
TCGA-VQ-A8E0	Dead	1.53973	0.288181	Yes	1.53973	Yes	1.45479	427.44.0	Nationwide Children's Hospital	22	STAD	61072EFE-3243-4B6D-8541-6E38165B17A3	12	TCGA	2016	68	Fundus/Body	Not Available	NO	Not Available	No	TCGA-VQ-A8E0	EB9A558C-39EF-42C0-8DFC-64D01B729426	Barretos	Sao Paulo	9	-24848	562	0	Not Available	TCGA-VQ-A8E0-D64680	5F7FF237-739E-4B57-84A3-046625B24DA0	Not Available	9	Discrepancy	Discrepancy	Fluorouracil	Clinical Progressive Disease	9	Not Available	Not Available	Not Available	Not Available	Not Applicable	Not Available	Not Available	NO	Chemotherapy	Not Available
TCGA-VQ-A8E2	Alive	3.6137	0.850879	No	3.6137	No	3.6137	371.50.0	Nationwide Children's Hospital	22	STAD	D06B6948-E609-4973-BF08-AD1E13FED9D6	12	TCGA	2016	57	Fundus/Body	Not Available	NO	Not Available	No	TCGA-VQ-A8E2	C16EED96-8DA8-4D01-B87D-660F46172777	Barretos	Sao Paulo	23	-21112	Not Applicable	0	946	TCGA-VQ-A8E2-D64324	A5F2A67A-C50A-4FA4-AF85-EE0426650DE7	Not Available	28	277	145	Fluorouracil	Complete Response	8	Not Available	Not Available	Not Available	Not Available	Not Applicable	Not Available	Not Available	NO	Chemotherapy	Not Available
TCGA-VQ-A8E3	Dead	1.81096	0.623586		1.81096	Yes	1.47397	413.44.0	Nationwide Children's Hospital	22	STAD	402E2586-F13B-46B0-B9D9-730F13406E93	12	TCGA	2016	79	Antrum/Distal	Not Available	NO	Not Available	No	TCGA-VQ-A8E3	E9B3822B-699D-412F-ABD2-DF399EFCCE8C	Barretos	Sao Paulo	22	-28919	661	0	Not Available
TCGA-VQ-A8E7	Alive	3.11781	0.0619835	No	3.11781	Yes	2.87123	427.44.0	Nationwide Children's Hospital	22	STAD	86900F5C-5C6A-456E-975D-4AB257A1C83A	12	TCGA	2016	59	Gastroesophageal Junction	Not Available	NO	Not Available	No	TCGA-VQ-A8E7	7DA1A098-73F7-40C1-8C9D-E0423C15009C	Barretos	Sao Paulo	20	-21664	Not Applicable	0	787
TCGA-VQ-A8P2	Alive	3.17808	0	No	3.17808	No	3.17808	371.50.0	Nationwide Children's Hospital	22	STAD	E70EF988-CAC0-4FB1-A17E-1896D197B707	12	TCGA	2016	68	Fundus/Body	Not Available	NO	Not Available	No	TCGA-VQ-A8P2	A0D35A25-3500-46F3-874F-1A0820200473	Barretos	Sao Paulo	26	-25129	Not Applicable	0	680	TCGA-VQ-A8P2-D64331	31794DDC-9E61-4210-9C6D-3F4A79A87CD0	Not Available	28	107	Not Available	Not Available	Complete Response	8	Not Available	Not Available	Not Available	Not Available	Not Applicable	Not Available	Not Available	NO	Chemotherapy	Not Available
TCGA-VQ-A8P3	Alive	3.10137	0	No	3.10137	No	3.10137	371.50.0	Nationwide Children's Hospital	22	STAD	1D4CF139-68FA-40FE-B105-C44579352045	12	TCGA	2016	72	Fundus/Body	Not Available	NO	Not Available	No	TCGA-VQ-A8P3	5C68E3E4-58F7-4699-989D-80D2E4996794	Barretos	Sao Paulo	26	-26582	Not Applicable	0	723	TCGA-VQ-A8P3-D64335	C18D0623-C8DB-4FCD-A983-6DAFF2074744	Not Available	28	254	124	Fluorouracil	Complete Response	8	Not Available	Not Available	Not Available	Not Available	Not Applicable	Not Available	Not Available	NO	Chemotherapy	Not Available
TCGA-VQ-A8P5	Dead	0.643836	0.710702		0.643836	No	0.643836	413.44.0	Nationwide Children's Hospital	22	STAD	71489DA9-4791-4AB7-9F75-CF73570DA9F5	12	TCGA	2016	67	Fundus/Body	Not Available	NO	Not Available	No	TCGA-VQ-A8P5	1654C42B-664B-407E-8CA7-D4CD908B709A	Barretos	Sao Paulo	26	-24571	235	0	Not Available	TCGA-VQ-A8P5-D64338	514FB4F7-8748-45DD-892A-5384FB216EBC	Not Available	28	213	115	Fluorouracil	Unknown	8	Not Available	Not Available	Not Available	Not Available	Not Applicable	Not Available	Not Available	NO	Chemotherapy	Not Available
TCGA-VQ-A8P8	Alive	2.58082	0.172872	No	2.58082	No	2.58082	413.44.0	Nationwide Children's Hospital	22	STAD	C4D47215-BD9C-460D-9104-FA6A719FC266	12	TCGA	2016	72	Fundus/Body	Not Available	NO	Not Available	No	TCGA-VQ-A8P8	0403E788-27F1-4205-9E73-ADE13B8DF1E0	Barretos	Sao Paulo	26	-26443	Not Applicable	0	580
TCGA-VQ-A8PB	Dead	2.85753	0.0506062	No	2.85753	No	2.85753	413.44.0	Nationwide Children's Hospital	22	STAD	314D1E17-F4B6-494A-885D-8AA8735FD09F	12	TCGA	2016	65	Antrum/Distal	Not Available	NO	Not Available	No	TCGA-VQ-A8PB	02661985-D13F-4007-9A42-5E08D1A6CA10	Barretos	Sao Paulo	26	-23927	Not Applicable	0	1023	TCGA-VQ-A8PB-D64339	D5460FEE-2114-400B-A562-20B3220DCE89	Not Available	28	273	63	Fluorouracil	Complete Response	8	Not Available	Not Available	Not Available	Not Available	Not Applicable	Not Available	Not Available	NO	Chemotherapy	Not Available
TCGA-VQ-A8PC	Dead	3.85479	0.455018	Yes	3.85479	Yes	3.52603	413.44.0	Nationwide Children's Hospital	22	STAD	BC32CE74-CD5C-4CE0-A97A-E9B9F8FF7EDD	12	TCGA	2016	65	Antrum/Distal	Not Available	NO	Not Available	No	TCGA-VQ-A8PC	26F3EE89-7F74-4C4E-AD6F-FAB29A5460F9	Barretos	Sao Paulo	26	-23912	1407	0	Not Available
TCGA-VQ-A8PD	Dead	1.3589	0.29007	Yes	1.3589	Yes	0.367123	427.44.0	Nationwide Children's Hospital	22	STAD	F8E9B753-CEF1-430F-A264-F1E88C5DA377	12	TCGA	2016	69	Fundus/Body	Not Available	NO	Not Available	No	TCGA-VQ-A8PD	76DF6303-A635-410B-A4D9-DB5DCE72FCBC	Barretos	Sao Paulo	30	-25244	496	0	Not Available	TCGA-VQ-A8PD-D64343	1F2B1403-26D0-485E-8B91-D5B2A3BBE0DD	Not Available	29	121	117	Fluorouracil	Clinical Progressive Disease	8	Not Available	Not Available	Not Available	Not Available	Not Applicable	Not Available	Not Available	NO	Chemotherapy	Not Available
TCGA-VQ-A8PE	Dead	1.84932	0.457962	Yes	1.84932	Yes	0.726027	427.44.0	Nationwide Children's Hospital	22	STAD	C0097065-4D87-44A4-97D0-52BC110A9C79	12	TCGA	2016	78	Cardia/Proximal	Not Available	NO	Not Available	No	TCGA-VQ-A8PE	32B1F9FF-DBAD-47F5-9580-13F4120F5891	Barretos	Sao Paulo	30	-28755	Not Applicable	0	422
TCGA-VQ-A8PF	Dead	0.208219	0.251931	No	0.208219	No	0.208219	427.44.0	Nationwide Children's Hospital	22	STAD	B9F4B0F8-E21F-4E99-873B-698828460515	12	TCGA	2016	76	Fundus/Body	Not Available	NO	Not Available	No	TCGA-VQ-A8PF	94037C4F-7ACC-436B-8433-7213A385539A	Barretos	Sao Paulo	9	-28116	76	0	Not Available
TCGA-VQ-A8PH	Dead	1.06575	0.0779266	Yes	1.06575	Yes	1.03288	427.44.0	Nationwide Children's Hospital	22	STAD	4DCEE3B5-5D16-40BB-A462-89ABECE5B2E3	12	TCGA	2016	62	Antrum/Distal	Not Available	NO	Not Available	No	TCGA-VQ-A8PH	52849C60-7E30-4BA4-9DAE-BE4ADF031120	Barretos	Sao Paulo	30	-22940	389	0	Not Available
TCGA-VQ-A8PJ	Dead	0.224658	0.0703893	Yes	0.224658	Yes	0.224658	427.44.0	Nationwide Children's Hospital	22	STAD	FD875694-A170-41F7-869F-D7B5EC802D99	12	TCGA	2016	53	Fundus/Body	Not Available	NO	Not Available	No	TCGA-VQ-A8PJ	0CD4B4A2-D3CE-4FC4-B899-BBCECB2B3D55	Barretos	Sao Paulo	30	-19390	82	0	Not Available
TCGA-VQ-A8PK	Dead	1.48767	0.91242	Yes	1.48767	Yes	0.720548	427.44.0	Nationwide Children's Hospital	22	STAD	E301FB4D-89C7-4A2C-9D49-B5FD8E9AC13B	12	TCGA	2016	58	Gastroesophageal Junction	Not Available	NO	Not Available	No	TCGA-VQ-A8PK	56BCB686-5010-439F-819F-95DDA9885CA5	Barretos	Sao Paulo	30	-21419	543	0	Not Available
TCGA-VQ-A8PM	Dead	0.156164	0.160662	No	0.156164	Yes	0.156164	427.44.0	Nationwide Children's Hospital	22	STAD	B247EE64-872D-4ABD-BB6A-B0E704B19F75	12	TCGA	2016	56	Cardia/Proximal	Not Available	NO	Not Available	No	TCGA-VQ-A8PM	BAB53C56-82F1-4D63-98F5-4608EA7B5F4E	Barretos	Sao Paulo	30	-20665	57	0	Not Available
TCGA-VQ-A8PO	Dead	0.772603	0.0980152	Yes	0.772603	Yes	0.70137	427.44.0	Nationwide Children's Hospital	22	STAD	58BCE24D-B394-4902-BF44-A8E0EE23BB68	12	TCGA	2016	74	Antrum/Distal	Not Available	NO	Not Available	No	TCGA-VQ-A8PO	4EC9DBB4-358D-4C59-8039-552C7006C2BF	Barretos	Sao Paulo	30	-27250	282	0	Not Available
TCGA-VQ-A8PP	Dead	1.95068	0.182692	Yes	1.95068	Yes	1.37534	427.44.0	Nationwide Children's Hospital	22	STAD	9E667201-BD77-4BF4-8C53-7387B059EC26	12	TCGA	2016	76	Fundus/Body	Not Available	NO	Not Available	No	TCGA-VQ-A8PP	E181474C-1585-4AED-BA90-BAE5324569D5	Barretos	Sao Paulo	30	-27774	712	0	Not Available	TCGA-VQ-A8PP-D64347	F22052EF-BC6D-43DA-8C42-4EFA26744DF3	Not Available	29	333	165	Fluorouracil	Clinical Progressive Disease	8	Not Available	Not Available	Not Available	Not Available	Not Applicable	Not Available	Not Available	NO	Chemotherapy	Not Available
TCGA-VQ-A8PQ	Dead	1.30411	0.528571	Yes	1.30411	Yes	0.249315	427.44.0	Nationwide Children's Hospital	22	STAD	35C27ED9-8DB3-4201-A560-FA84719A8CCA	12	TCGA	2016	50	Cardia/Proximal	Not Available	NO	Not Available	No	TCGA-VQ-A8PQ	7136D33F-6109-4D86-AD76-A02EF5C3808A	Barretos	Sao Paulo	30	-18318	476	0	Not Available
TCGA-VQ-A8PU	Dead	2.27945	0.102322	No	2.27945	No	2.27945	427.44.0	Nationwide Children's Hospital	22	STAD	0547CEFC-B76D-45DA-8D2D-73FE435D7412	12	TCGA	2016	72	Fundus/Body	Not Available	NO	Not Available	No	TCGA-VQ-A8PU	CB4394EC-1991-460D-B823-B74E005E3DA7	Barretos	Sao Paulo	9	-26625	Not Applicable	0	717	TCGA-VQ-A8PU-D64696	C426D913-C9BD-4C61-AB68-1878AFB6B6F1	Not Available	9	288	139	Fluorouracil	Complete Response	9	Not Available	Not Available	Not Available	Not Available	Not Applicable	Not Available	Not Available	NO	Chemotherapy	Not Available
TCGA-VQ-A8PX	Alive	5.38082	0.112767	No	5.38082	No	5.38082	427.44.0	Nationwide Children's Hospital	22	STAD	A58619D0-D819-4585-ADA0-2D3B02DB720C	12	TCGA	2016	51	Other (please specify)	Gastric stump	NO	Not Available	No	TCGA-VQ-A8PX	E6634A0A-9AB0-441E-A667-2F7F6C7368CC	Barretos	Sao Paulo	30	-18902	Not Applicable	0	1597
TCGA-VQ-A91A	Alive	3.28767	0.675184	No	3.28767	Yes	0.353425	427.44.0	Nationwide Children's Hospital	22	STAD	AB8003B4-D69D-4FA1-9BD6-367D33F74AFB	12	TCGA	2016	67	Fundus/Body	Not Available	NO	Not Available	No	TCGA-VQ-A91A	3ED0D746-AB57-4097-94D5-5E89985B8F31	Barretos	Sao Paulo	23	-24670	Not Applicable	0	873
TCGA-VQ-A91D	Dead	0.975342	0.114367	Yes	0.975342	Yes	0.961644	427.44.0	Nationwide Children's Hospital	22	STAD	EFAB7BB8-5020-4E33-BCE6-6D755DAE67A0	12	TCGA	2016	70	Fundus/Body	Not Available	NO	Not Available	No	TCGA-VQ-A91D	33A9F48E-75E5-4EC5-8E4A-7C6D91A98656	Barretos	Sao Paulo	9	-25686	356	0	Not Available	TCGA-VQ-A91D-D64677	11C87F76-33D3-4962-800E-13276D39684F	Not Available	9	242	147	Fluorouracil	Clinical Progressive Disease	9	Not Available	Not Available	Not Available	Not Available	Not Applicable	Not Available	Not Available	NO	Chemotherapy	Not Available
TCGA-VQ-A91E	Alive	1.81918	0.0272956	No	1.81918	No	1.81918	427.44.0	Nationwide Children's Hospital	22	STAD	489A3571-31B6-4EF5-BB23-F2D896311D42	12	TCGA	2016	67	Antrum/Distal	Not Available	NO	Not Available	No	TCGA-VQ-A91E	2E04B48C-0805-4965-8AFA-C5FCD32993C5	Barretos	Sao Paulo	23	-24549	Not Applicable	0	264	TCGA-VQ-A91E-D64374	8DC05F0E-3518-41BC-916D-6AE3A1CAE36C	Not Available	29	59	59	Fluorouracil	Complete Response	8	Not Available	Not Available	Not Available	Not Available	Not Applicable	Not Available	Not Available	NO	Chemotherapy	Not Available
TCGA-VQ-A91K	Alive	5.10137	0.387363	No	5.10137	No	5.10137	427.44.0	Nationwide Children's Hospital	22	STAD	768572EB-230E-45AA-AD86-53844D381EE9	12	TCGA	2016	69	Antrum/Distal	Not Available	NO	Not Available	No	TCGA-VQ-A91K	2983F08C-3B32-4FB3-9D7E-5B34F9C2F741	Barretos	Sao Paulo	23	-25424	Not Applicable	0	1498	TCGA-VQ-A91K-D64377	B474ED84-E71A-4546-B8C4-4DF74D7D0352	Not Available	29	234	89	Fluorouracil	Complete Response	8	Not Available	Not Available	Not Available	Not Available	Not Applicable	Not Available	Not Available	NO	Chemotherapy	Not Available
TCGA-VQ-A91N	Dead	1.56164	0.300885	Yes	1.56164	Yes	1.2	427.44.0	Nationwide Children's Hospital	22	STAD	4E0FBB8F-341A-4787-938A-5F371C73F245	12	TCGA	2016	59	Antrum/Distal	Not Available	NO	Not Available	No	TCGA-VQ-A91N	CBE05333-3185-4878-B6E6-977A0E1400E4	Barretos	Sao Paulo	23	-21753	570	0	Not Available	TCGA-VQ-A91N-D66745	159F25A1-0142-455B-A134-A89B2C4BC995	Not Available	23	219	98	Fluorouracil	Clinical Progressive Disease	10	Not Available	Not Available	Not Available	Not Available	Not Applicable	Not Available	Not Available	NO	Chemotherapy	Not Available
TCGA-VQ-A91Q	Dead	1.73425	0.110363	Yes	1.73425	Yes	1.50959	427.44.0	Nationwide Children's Hospital	22	STAD	AEE1A9A9-9337-453E-A0B6-9EAEF5F8C207	12	TCGA	2016	61	Cardia/Proximal	Not Available	NO	Not Available	No	TCGA-VQ-A91Q	C60E89A7-A8BA-458E-8F10-785C3F562FD6	Barretos	Sao Paulo	22	-22303	633	0	Not Available	TCGA-VQ-A91Q-D64382	91421FCF-D5D9-4AF6-B476-31DE5F8DCCF1	Not Available	29	311	158	Fluorouracil	Complete Response	8	Not Available	Not Available	Not Available	Not Available	Not Applicable	Not Available	Not Available	NO	Chemotherapy	Not Available
TCGA-VQ-A91S	Alive	2.73973	0.0760117	No	2.73973	No	2.73973	427.44.0	Nationwide Children's Hospital	22	STAD	298B2790-D610-46D3-A661-6E5C975B82A5	12	TCGA	2016	63	Fundus/Body	Not Available	NO	Not Available	No	TCGA-VQ-A91S	D22DE643-5F93-42D0-9199-1F55405241D6	Barretos	Sao Paulo	20	-23187	Not Applicable	0	690	TCGA-VQ-A91S-D65299	81AAF0DA-6506-45FB-8B3C-84257778CBD3	Not Available	21	238	122	Fluorouracil	Complete Response	9	Not Available	Not Available	Not Available	Not Available	Not Applicable	Not Available	Not Available	NO	Chemotherapy	Not Available
TCGA-VQ-A91U	Dead	0.142466	0.0556122		0.142466	No	0.142466	427.44.0	Nationwide Children's Hospital	22	STAD	AC508247-B328-4111-B8EB-53EA0A36725C	12	TCGA	2016	78	Gastroesophageal Junction	Not Available	NO	Not Available	No	TCGA-VQ-A91U	37B64809-C4FD-412D-9A7F-FAD6BF036AAF	Barretos	Sao Paulo	22	-28791	52	0	Not Available
TCGA-VQ-A91V	Alive	3.55342	0.0475384	No	3.55342	Yes	1.38082	427.44.0	Nationwide Children's Hospital	22	STAD	44C79A88-7863-4F99-A018-2D7D18F91B37	12	TCGA	2016	58	Gastroesophageal Junction	Not Available	NO	Not Available	Yes	TCGA-VQ-A91V	4A00CA75-D23A-4642-BEE8-DB4182517724	Barretos	Sao Paulo	9	-21505	Not Applicable	0	974	TCGA-VQ-A91V-D64685; TCGA-VQ-A91V-D64686	51E9B0EE-C954-42A8-9405-A956314733F2; D10959BE-23EE-4949-9566-C88A298F0369	Not Available; Not Available	9; 9	228; 228	77; 77	Cisplatin; Fluorouracil	Clinical Progressive Disease; Clinical Progressive Disease	9; 9	Not Available; Not Available	Not Available; Not Available	Not Available; Not Available	Not Available; Not Available	Not Applicable; Not Applicable	Not Available; Not Available	Not Available; Not Available	NO; NO	Chemotherapy; Chemotherapy	Not Available; Not Available
TCGA-VQ-A91X	Dead	0.791781	0.0622599	No	0.791781	No	0.791781	427.44.0	Nationwide Children's Hospital	22	STAD	44B61CFF-FA50-4E38-897F-CC1CE36921B4	12	TCGA	2016	74	Antrum/Distal	Not Available	NO	Not Available	No	TCGA-VQ-A91X	4B56B93E-934C-45FF-9D24-B4B6812A790B	Barretos	Sao Paulo	23	-27314	289	0	Not Available
TCGA-VQ-A91Y	Dead	0.810959	0.316957	Yes	0.810959	Yes	0.706849	427.44.0	Nationwide Children's Hospital	22	STAD	FF558DCE-5B02-4D99-83B5-2801C94C690A	12	TCGA	2016	67	Antrum/Distal	Not Available	NO	Not Available	No	TCGA-VQ-A91Y	807BEA1D-975A-4D01-98C5-2748D832235B	Barretos	Sao Paulo	22	-24774	296	0	Not Available	TCGA-VQ-A91Y-D64390	3B7E868F-35CF-4044-AB80-ABFD27FF0316	Not Available	29	237	84	Fluorouracil	Clinical Progressive Disease	8	Not Available	Not Available	Not Available	Not Available	Not Applicable	Not Available	Not Available	NO	Chemotherapy	Not Available
TCGA-VQ-A91Z	Alive	4.63014	1.30176	No	4.63014	Yes	3.58904	427.44.0	Nationwide Children's Hospital	22	STAD	933C22B0-2EC6-46B2-BE8E-579D21AF18F3	12	TCGA	2016	67	Antrum/Distal	Not Available	NO	Not Available	No	TCGA-VQ-A91Z	CAFBAE18-12A5-40FB-9DBE-C1D0598B9091	Barretos	Sao Paulo	22	-24652	Not Applicable	0	1346	TCGA-VQ-A91Z-D67233; TCGA-VQ-A91Z-D67234	9B48A985-B662-403D-A6CD-9FB498AB278F; 78598CD3-2552-407A-A6D7-5D6D29F0F92E	Not Available; Not Available	3; 3	322; 322	97; 97	Fluorouracil; Leucovorin	Complete Response; Complete Response	11; 11	Not Available; Not Available	Not Available; Not Available	Not Available; Not Available	Not Available; Not Available	Not Applicable; Not Applicable	Not Available; Not Available	Not Available; Not Available	NO; NO	Chemotherapy; Chemotherapy	Not Available; Not Available
TCGA-VQ-A922	Dead	0.753425	0.808426	Yes	0.753425	Yes	0.690411	427.44.0	Nationwide Children's Hospital	22	STAD	201CB552-383D-4332-9302-6A684ACE4A25	12	TCGA	2016	70	Antrum/Distal	Not Available	NO	Not Available	No	TCGA-VQ-A922	8BD783A3-D6C9-4C87-A2A1-09F903B9C7CA	Barretos	Sao Paulo	22	-25700	275	0	262	TCGA-VQ-A922-D64400	6A9F4DBF-C49F-4FE0-9C09-19EC8CC2F732	Not Available	29	85	83	Fluorouracil	Clinical Progressive Disease	8	Not Available	Not Available	Not Available	Not Available	Not Applicable	Not Available	Not Available	NO	Chemotherapy	Not Available
TCGA-VQ-A923	Dead	0.167123	0.238909	No	0.167123	No	0.167123	427.44.0	Nationwide Children's Hospital	22	STAD	6984D204-1111-473B-9A22-C5FFA90BD52C	12	TCGA	2016	90	Fundus/Body	Not Available	NO	Not Available	No	TCGA-VQ-A923	4BAE9C20-74A4-4AD3-8CF3-76E41217F389	Barretos	Sao Paulo	9	-32873	0	0	Not Available
TCGA-VQ-A924	Dead	4.61918	0.273456	Yes	4.61918	Yes	4.61918	427.44.0	Nationwide Children's Hospital	22	STAD	88D00918-096F-4358-88DD-4D02060270B6	12	TCGA	2016	69	Antrum/Distal	Not Available	NO	Not Available	No	TCGA-VQ-A924	C656375B-6B63-4728-A126-DBD746A1F437	Barretos	Sao Paulo	23	-25351	1686	0	Not Available
TCGA-VQ-A925	Dead	0.378082	0.14496	Yes	0.378082	Yes	0.378082	427.44.0	Nationwide Children's Hospital	22	STAD	86228C8C-0359-42F7-8020-2538821152B3	12	TCGA	2016	66	Antrum/Distal	Not Available	NO	Not Available	No	TCGA-VQ-A925	012921DA-962C-462C-9C36-D0F21B23C028	Barretos	Sao Paulo	22	-24230	138	0	Not Available
TCGA-VQ-A927	Dead	0.547945	0.259544	Yes	0.547945	Yes	0.547945	427.44.0	Nationwide Children's Hospital	22	STAD	20F08B33-B531-41AE-9B17-486A44E6DBBD	12	TCGA	2016	81	Fundus/Body	Not Available	NO	Not Available	No	TCGA-VQ-A927	76A4E24E-E645-47C5-836A-6A029E97A4C8	Barretos	Sao Paulo	23	-29676	200	0	Not Available
TCGA-VQ-A928	Dead	0.476712	0.125916	Yes	0.476712	Yes	0.405479	427.44.0	Nationwide Children's Hospital	22	STAD	7E16F6F4-6127-41D6-89E9-6A70744935F0	12	TCGA	2016	49	Fundus/Body	Not Available	NO	Not Available	No	TCGA-VQ-A928	43B7A790-35A2-4786-B375-C3847D2AEC62	Barretos	Sao Paulo	22	-18058	174	0	Not Available	TCGA-VQ-A928-D64403	0ED28588-E3E5-4F96-8A42-5252CB038C0B	Not Available	29	138	98	Fluorouracil	Clinical Progressive Disease	8	Not Available	Not Available	Not Available	Not Available	Not Applicable	Not Available	Not Available	NO	Chemotherapy	Not Available
TCGA-VQ-A92D	Alive	5.56712	0.0166389	No	5.56712	No	5.56712	427.44.0	Nationwide Children's Hospital	22	STAD	D5E6F0FD-B535-470C-B0BF-A94065F2CDD9	12	TCGA	2016	67	Cardia/Proximal	Not Available	NO	Not Available	No	TCGA-VQ-A92D	ABA9439A-EA8D-404F-9FAF-EB71A306684D	Barretos	Sao Paulo	22	-24595	Not Applicable	0	1683
TCGA-VQ-A94O	Dead	1.75342	0.197111	Yes	1.75342	Yes	0.506849	427.44.0	Nationwide Children's Hospital	22	STAD	E372A21C-1274-4979-BB59-EAA8EC72FAAB	12	TCGA	2016	74	Antrum/Distal	Not Available	NO	Not Available	No	TCGA-VQ-A94O	E12D142E-7339-48FC-B17A-9E311B65327F	Barretos	Sao Paulo	20	-27306	640	0	Not Available	TCGA-VQ-A94O-D64672	524E53E4-6434-4F21-9C5E-9D701A56E6F3	Not Available	9	392	200	Fluorouracil	Clinical Progressive Disease	9	Not Available	Not Available	Not Available	Not Available	Not Applicable	Not Available	Not Available	NO	Chemotherapy	Not Available
TCGA-VQ-A94P	Dead	0.221918	0.31429	Yes	0.221918	Yes	0.221918	427.44.0	Nationwide Children's Hospital	22	STAD	8F00A527-E554-4029-8CF5-B679014BCD61	12	TCGA	2016	57	Fundus/Body	Not Available	NO	Not Available	No	TCGA-VQ-A94P	A205522F-2DF0-4829-B86F-FA43C76C39CC	Barretos	Sao Paulo	20	-21022	81	0	Not Available
TCGA-VQ-A94R	Dead	3.54521	0.28155	Yes	3.54521	Yes	2.78904	427.44.0	Nationwide Children's Hospital	22	STAD	F0D963A6-40EB-41CD-958F-34CAF31A58D4	12	TCGA	2016	63	Antrum/Distal	Not Available	NO	Not Available	No	TCGA-VQ-A94R	95EDFABE-0B35-4CDD-AED4-E2234D806F35	Barretos	Sao Paulo	20	-23246	1294	0	Not Available	TCGA-VQ-A94R-D64670	75810C15-1476-4192-9D27-164BDB5FF842	Not Available	9	645	591	Fluorouracil	Clinical Progressive Disease	9	Not Available	Not Available	Not Available	Not Available	Not Applicable	Not Available	Not Available	NO	Chemotherapy	Not Available
TCGA-VQ-A94T	Dead	0.936986	0.0144981	Yes	0.936986	Yes	0.810959	427.44.0	Nationwide Children's Hospital	22	STAD	EFE76070-6338-4895-8F81-F128805831F2	12	TCGA	2016	73	Cardia/Proximal	Not Available	NO	Not Available	No	TCGA-VQ-A94T	E6DAA4FA-DCF7-4698-B13F-FDFA4EDA6943	Barretos	Sao Paulo	26	-26702	342	0	Not Available
TCGA-VQ-A94U	Alive	2.24384	0.158725	No	2.24384	No	2.24384	427.44.0	Nationwide Children's Hospital	22	STAD	F42C5853-D195-4A62-ACD3-4D2C89855766	12	TCGA	2016	70	Antrum/Distal	Not Available	NO	Not Available	No	TCGA-VQ-A94U	A0402DE7-08AE-4528-9E77-289295AD8EF8	Barretos	Sao Paulo	20	-25925	Not Applicable	0	468
TCGA-VQ-AA64	Dead	1.53425	0.209141	Yes	1.53425	Yes	1.53425	427.44.0	Nationwide Children's Hospital	22	STAD	9CCDFCE1-0D91-46AD-A793-3E2A374F8A6A	12	TCGA	2016	68	Cardia/Proximal	Not Available	NO	Not Available	No	TCGA-VQ-AA64	FB143117-C3AD-4F4B-8F39-7586279E8EAA	Barretos	Sao Paulo	26	-25109	560	0	Not Available	TCGA-VQ-AA64-D64673	B6EE592E-F365-4CB9-9AB4-A2BC1D21D202	Not Available	9	192	73	Fluorouracil	Complete Response	9	Not Available	Not Available	Not Available	Not Available	Not Applicable	Not Available	Not Available	NO	Chemotherapy	Not Available
TCGA-VQ-AA68	Alive	3.63836	0.0485152	No	3.63836	No	3.63836	427.44.0	Nationwide Children's Hospital	22	STAD	443ACCBA-946E-4EDB-8762-D8B052562616	12	TCGA	2016	52	Gastroesophageal Junction	Not Available	NO	Not Available	No	TCGA-VQ-AA68	3FF9B46B-325F-4655-AB40-953154753DAE	Barretos	Sao Paulo	9	-19304	Not Applicable	0	1219	TCGA-VQ-AA68-D64702	F3DDCC61-8947-4F46-94EF-40384F945D2E	Not Available	9	324	152	Fluorouracil	Complete Response	9	Not Available	Not Available	Not Available	Not Available	Not Applicable	Not Available	Not Available	NO	Chemotherapy	Not Available
TCGA-VQ-AA69	Alive	2.36712	0.170181	No	2.36712	No	2.36712	427.44.0	Nationwide Children's Hospital	22	STAD	2073B1D6-451B-408E-9262-02E1A1A5EE5D	12	TCGA	2016	35	Gastroesophageal Junction	Not Available	NO	Not Available	No	TCGA-VQ-AA69	46874009-4B32-43FF-A36A-236A3CA28FEF	Barretos	Sao Paulo	20	-13087	Not Applicable	0	542
TCGA-VQ-AA6A	Alive	3.24384	0.107956	No	3.24384	No	3.24384	427.44.0	Nationwide Children's Hospital	22	STAD	BE171493-087B-4684-AF0C-A19F5EFD1547	12	TCGA	2016	56	Gastroesophageal Junction	Not Available	NO	Not Available	No	TCGA-VQ-AA6A	EB7E9AAD-95D3-4EFC-A706-E2C986D17055	Barretos	Sao Paulo	26	-20764	Not Applicable	0	848
TCGA-VQ-AA6D	Alive	1.4274	0.0641931	No	1.4274	No	1.4274	427.44.0	Nationwide Children's Hospital	22	STAD	9BE94144-7690-4E1C-BE15-003575457B7D	12	TCGA	2016	52	Antrum/Distal	Not Available	NO	Not Available	No	TCGA-VQ-AA6D	5779F7A7-05D7-4972-BD4F-AACB32420510	Barretos	Sao Paulo	9	-19090	Not Applicable	0	521	TCGA-VQ-AA6D-D64666	ACF2E282-F57B-4B12-AB29-082AE46A2AA2	Not Available	9	114	77	Fluorouracil	Complete Response	9	Not Available	Not Available	Not Available	Not Available	Not Applicable	Not Available	Not Available	NO	Chemotherapy	Not Available
TCGA-VQ-AA6F	Alive	4.50959	0.486354	No	4.50959	Yes	1.49589	427.44.0	Nationwide Children's Hospital	22	STAD	3516142E-A539-48FA-9FCB-35F0E0320673	12	TCGA	2016	57	Cardia/Proximal	Not Available	NO	Not Available	No	TCGA-VQ-AA6F	DCCD3854-8865-4452-9F1C-97283509B553	Barretos	Sao Paulo	9	-21170	Not Applicable	0	1646	TCGA-VQ-AA6F-D64682	B2EBE675-9B97-4D60-8383-A8ABD5F954F8	Not Available	9	249	119	Fluorouracil	Clinical Progressive Disease	9	Not Available	Not Available	Not Available	Not Available	Not Applicable	Not Available	Not Available	NO	Chemotherapy	Not Available
TCGA-VQ-AA6G	Dead	2.16986	0.101919	Yes	2.16986	Yes	1.28493	427.44.0	Nationwide Children's Hospital	22	STAD	C7DB3356-C1C9-4A57-A632-91F9AF6D624A	12	TCGA	2016	68	Cardia/Proximal	Not Available	NO	Not Available	No	TCGA-VQ-AA6G	A3F03A0A-F251-4588-97BC-3403597A35AD	Barretos	Sao Paulo	9	-25091	792	0	Not Available	TCGA-VQ-AA6G-D64691	2A41B04D-9375-48C1-8043-9F44FD0E8B08	Not Available	9	297	171	Fluorouracil	Clinical Progressive Disease	9	Not Available	Not Available	Not Available	Not Available	Not Applicable	Not Available	Not Available	NO	Chemotherapy	Not Available
TCGA-VQ-AA6J	Alive	2.29589	0.0764223	No	2.29589	No	2.29589	427.44.0	Nationwide Children's Hospital	22	STAD	5ADD44DF-7030-4043-9ED3-3DFD80C38DC1	12	TCGA	2016	75	Cardia/Proximal	Not Available	NO	Not Available	No	TCGA-VQ-AA6J	A267DDB4-B2D9-4292-B120-6E13E70D01F8	Barretos	Sao Paulo	10	-27506	Not Applicable	0	642
TCGA-VQ-AA6K	Dead	1.03562	0.0652966	Yes	1.03562	Yes	0.909589	427.44.0	Nationwide Children's Hospital	22	STAD	015C1E11-F495-4D2A-BFCA-5F5E3B2C28E8	12	TCGA	2016	59	Cardia/Proximal	Not Available	NO	Not Available	No	TCGA-VQ-AA6K	83A0F9EF-4BF0-4EFE-8713-F8B6AB4F5773	Barretos	Sao Paulo	26	-21901	378	0	Not Available	TCGA-VQ-AA6K-D64660	29547B3E-086E-46B1-9D0B-A81674996103	Not Available	9	280	136	Fluorouracil	Clinical Progressive Disease	9	Not Available	Not Available	Not Available	Not Available	Not Applicable	Not Available	Not Available	NO	Chemotherapy	Not Available
TCGA-ZA-A8F6	Alive	1.43836	0.408386	No	1.43836	No	1.43836	371.50.0	Nationwide Children's Hospital	22	STAD	15A8477C-7880-452A-8E48-4D40E326F257	12	TCGA	2016	71	Antrum/Distal	Not Available	YES	Proton Pump Inhibitors	No	TCGA-ZA-A8F6	9130C730-B0BC-4D3A-9EE1-09BF43D9BD67	Savannah	georgia	19	-26122	Not Applicable	0	128
TCGA-ZQ-A9CR	Dead	0.0657534	0.0926134		0.0657534	No	0.0657534	413.44.0	Nationwide Children's Hospital	22	STAD	05391A29-40AC-4499-B715-C31189371383	12	TCGA	2016	79	Antrum/Distal	Not Available	YES	Proton Pump Inhibitors	No	TCGA-ZQ-A9CR	F76122F7-343A-4345-9FB6-E46AD0B75CB0	Dundee	Scotland	30	-29107	24	0	Not Available
[truncated: 119 more columns]

## Sheet: Souece_Fig6
Figure 6A											Figure 6B
id	baseMean	log2FoldChange	lfcSE	stat	pvalue	padj	gene_name	gene_type			ID	Description	GeneRatio	BgRatio	pvalue	p.adjust	qvalue	geneID	Count
ENSG00000000003.15	2685.3	-0.116613	0.107601	-1.08375	0.278475	0.403434	TSPAN6	protein_coding			GO:0007188	adenylate cyclase-modulating G protein-coupled receptor signaling pathway	52/1274	248/18903	1.43811e-13	1.74838e-10	1.60727e-10	846/9340/108/117/796/283383/4988/2641/1394/5737/4159/2914/554/84658/6754/2835/122042/59340/577/9568/116/2830/7432/1814/6014/2849/114/3361/2695/2899/3360/83550/2587/4160/2915/64805/1816/2492/2358/2357/111/2015/797/9699/3350/114131/122876/1129/1232/4887/4158/1269	52
ENSG00000000005.6	5.32856	1.42632	0.243155	5.86589	4.46741e-09	1.244e-07	TNMD	protein_coding			GO:0007189	adenylate cyclase-activating G protein-coupled receptor signaling pathway	34/1274	157/18903	9.72048e-10	7.87845e-07	7.24261e-07	108/796/283383/4988/2641/1394/5737/4159/84658/6754/2835/122042/577/116/2830/7432/1814/6014/2849/114/3361/2695/83550/2587/4160/1816/2492/111/2015/797/114131/122876/4158/1269	34
ENSG00000000419.13	2936.33	-0.196496	0.0599909	-3.27542	0.00105505	0.00477018	DPM1	protein_coding			GO:0045109	intermediate filament organization	21/1274	69/18903	2.53854e-09	1.76356e-06	1.62123e-06	3881/4744/2670/3885/3884/112802/9118/3888/196374/9119/286887/3851/121391/3860/342574/1674/3852/3861/374454/3886/4747	21
ENSG00000000457.14	968.511	-0.16187	0.0469556	-3.44731	0.000566203	0.0028595	SCYL3	protein_coding			GO:0045103	intermediate filament-based process	23/1274	90/18903	1.86907e-08	1.13616e-05	1.04447e-05	3881/4744/2670/3885/3884/112802/9118/3888/81493/196374/9119/286887/3851/121391/3860/342574/1674/23336/3852/3861/374454/3886/4747	23
ENSG00000000460.17	585.22	-0.0755544	0.0697579	-1.08309	0.278766	0.403743	C1orf112	protein_coding			GO:0042391	regulation of membrane potential	61/1274	431/18903	2.78834e-08	1.50663e-05	1.38504e-05	340273/477/2554/54831/7224/88/1136/3776/83795/6547/8115/140730/2901/40/8929/23316/3736/4988/9096/2566/6869/845/1135/64091/3741/480/6332/27133/123041/287/8001/2559/57502/1142/9177/6327/2890/3778/2565/2899/149461/81832/11280/2915/22871/3777/266743/9699/114131/9378/54112/2567/200959/6331/6336/2558/338567/1269/120892/5649/55879	61
ENSG00000000938.13	674.964	0.842703	0.0936054	9.00272	2.20192e-19	2.20018e-16	FGR	protein_coding			GO:0045104	intermediate filament cytoskeleton organization	22/1274	89/18903	7.25422e-08	2.93977e-05	2.70252e-05	3881/4744/2670/3885/3884/112802/9118/3888/196374/9119/286887/3851/121391/3860/342574/1674/23336/3852/3861/374454/3886/4747	22
ENSG00000000971.16	4594.12	0.73655	0.118593	6.21072	5.27432e-10	1.92211e-08	CFH	protein_coding			GO:0098742	cell-cell adhesion via plasma-membrane adhesion molecules	44/1274	282/18903	1.53627e-07	5.24716e-05	4.82369e-05	1008/28513/56142/83259/27328/4099/1007/335/22865/27255/1830/3586/57575/83872/1016/57451/84623/65217/1010/22854/57863/91156/149461/57526/120114/22871/3684/1826/6403/9370/6900/5101/9074/84631/6402/11122/57126/5673/56146/653499/55714/5680/56112/56145	44
ENSG00000001036.14	3974.74	-0.281736	0.0621361	-4.53418	5.78281e-06	6.00752e-05	FUCA2	protein_coding			GO:0007214	gamma-aminobutyric acid signaling pathway	11/1274	28/18903	9.20769e-07	0.000263394	0.000242137	2554/2566/23349/9568/2559/2565/3350/2567/200959/2558/729956	11
ENSG00000001084.13	2980.6	-0.121576	0.0650551	-1.86882	0.0616479	0.127573	GCLC	protein_coding			GO:0007187	G protein-coupled receptor signaling pathway, coupled to cyclic nucleotide second messenger	17/1274	67/18903	1.47214e-06	0.000377637	0.00034716	3356/4988/4852/4159/6754/59340/3361/3360/26538/390442/3350/186/1129/219874/219464/4158/1269	17
ENSG00000001167.14	2184.9	-0.0906395	0.0661131	-1.37098	0.170382	0.278794	NFYA	protein_coding			GO:0048880	sensory system development	53/1274	398/18903	1.53671e-06	0.000377637	0.00034716	51384/340273/2255/1641/779/57084/284217/91851/6247/793/57030/2737/8929/2202/1421/118427/58158/221391/155051/5176/30062/7111/1545/11081/1543/170692/146862/1295/2823/5458/5457/91156/6010/120114/6297/2200/7275/1418/64805/3684/1826/10218/246213/4081/10586/4990/8076/6096/100126572/55714/647589/83552/646960	53
ENSG00000001460.18	558.49	-0.110344	0.0599108	-1.84181	0.0655036	0.133638	STPG1	protein_coding			GO:0007200	phospholipase C-activating G protein-coupled receptor signaling pathway	22/1274	105/18903	1.5531e-06	0.000377637	0.00034716	846/88/2099/3356/796/4988/6869/4159/2925/185/7432/1814/1524/2915/64805/1816/3814/2358/2357/7201/124274/1129	22
ENSG00000001461.17	2535.8	-0.061865	0.0611051	-1.01244	0.311329	0.437702	NIPAL3	protein_coding			GO:0055078	sodium ion homeostasis	15/1274	55/18903	2.26986e-06	0.000501742	0.000461248	477/6559/7380/551/495/6869/4879/4159/554/480/6332/185/1814/1585/496	15
ENSG00000001497.18	2327.71	-0.0869161	0.0511885	-1.69796	0.0895148	0.170559	LAS1L	protein_coding			GO:0002548	monocyte chemotaxis	17/1274	71/18903	3.49803e-06	0.000622614	0.000572365	1511/6354/796/729230/3569/6366/6278/9353/6283/26585/1524/2358/6363/245937/6357/6368/6360	17
ENSG00000001561.7	1842.69	-0.0923129	0.0901562	-1.02392	0.305872	0.432227	ENPP4	protein_coding			GO:0007204	positive regulation of cytosolic calcium ion concentration	32/1274	205/18903	7.28515e-06	0.00118092	0.00108562	952/6863/7224/117/2099/84502/551/3356/796/6869/729230/5737/2864/1236/59340/116/185/2830/57158/1814/114/10563/643/79608/2587/1524/3814/2358/2357/111/1232/1233	32
ENSG00000001617.12	3529.33	-0.107317	0.096837	-1.10823	0.267764	0.391517	SEMA3F	protein_coding			GO:0030239	myofibril assembly	16/1274	68/18903	8.57474e-06	0.00134513	0.00123657	88/4625/11155/2318/7140/4629/7111/844/58/27063/5239/27302/51778/8557/1482/4624	16
ENSG00000001626.16	3702.62	-0.426912	0.188759	-2.26168	0.0237172	0.059949	CFTR	protein_coding
ENSG00000001629.10	4969.57	-0.0822987	0.0809119	-1.01714	0.309087	0.435459	ANKIB1	protein_coding
ENSG00000001630.17	326.37	-0.453046	0.130972	-3.45912	0.000541953	0.00275465	CYP51A1	protein_coding
ENSG00000001631.16	500.096	-0.0616853	0.0840095	-0.734266	0.462787	0.583877	KRIT1	protein_coding
ENSG00000002016.18	591.891	0.00591781	0.0622424	0.0950769	0.924254	0.948245	RAD52	protein_coding
ENSG00000002330.14	732.458	-0.094006	0.0750459	-1.25265	0.210334	0.326711	BAD	protein_coding
ENSG00000002549.12	7914.93	0.210947	0.0838163	2.51678	0.0118433	0.034356	LAP3	protein_coding
ENSG00000002586.20	9288.5	0.178023	0.0771018	2.30894	0.0209469	0.0543752	CD99	protein_coding
ENSG00000002586.20_PAR_Y	0						CD99	protein_coding
ENSG00000002587.10	2042.4	-0.117376	0.124948	-0.939401	0.347525	0.473883	HS3ST1	protein_coding
ENSG00000002726.21	10173.8	-0.207279	0.15281	-1.35644	0.174958	0.284099	AOC1	protein_coding
ENSG00000002745.13	36.8133	1.01694	0.183845	5.53151	3.17485e-08	6.85088e-07	WNT16	protein_coding
ENSG00000002746.15	90.941	0.456733	0.125143	3.64968	0.000262566	0.00150606	HECW1	protein_coding
ENSG00000002822.15	53.0749	0.465688	0.109199	4.26457	2.00285e-05	0.000171985	MAD1L1	protein_coding
ENSG00000002834.18	21933.2	-0.123417	0.0716693	-1.72204	0.0850626	0.163997	LASP1	protein_coding
ENSG00000002919.15	1232.04	0.100264	0.0387207	2.58942	0.0096137	0.028989	SNX11	protein_coding
ENSG00000002933.9	10382.8	0.0066599	0.127768	0.0521248	0.958429	0.972015	TMEM176A	protein_coding
ENSG00000003056.8	3327.9	0.100658	0.0676169	1.48866	0.136578	0.236032	M6PR	protein_coding
ENSG00000003096.14	385.252	0.433463	0.161332	2.68677	0.0072146	0.0230145	KLHL13	protein_coding
ENSG00000003137.8	358.312	0.534083	0.152074	3.51199	0.000444761	0.00233746	CYP26B1	protein_coding
ENSG00000003147.19	2460.53	-0.482741	0.0797745	-6.05133	1.43657e-09	4.58403e-08	ICA1	protein_coding
ENSG00000003249.15	1923.39	-0.324451	0.12708	-2.55312	0.0106763	0.0315626	DBNDD1	protein_coding
ENSG00000003393.15	1844.3	-0.0266099	0.0479693	-0.554727	0.579081	0.685458	ALS2	protein_coding
ENSG00000003400.15	2873.65	-0.226509	0.0863668	-2.62264	0.00872503	0.0267738	CASP10	protein_coding
ENSG00000003402.20	7493.94	0.160588	0.0557331	2.88137	0.00395949	0.0142012	CFLAR	protein_coding
ENSG00000003436.16	3222.98	0.259061	0.113301	2.2865	0.0222253	0.0569822	TFPI	protein_coding
ENSG00000003509.16	730.522	-0.0829143	0.0379327	-2.18582	0.0288284	0.0699133	NDUFAF7	protein_coding
ENSG00000003756.17	3161.41	-0.00906378	0.0518072	-0.174952	0.861117	0.904132	RBM5	protein_coding
ENSG00000003987.14	110.542	0.241594	0.100474	2.40455	0.0161923	0.0442339	MTMR7	protein_coding
ENSG00000003989.18	1774.22	0.403213	0.182924	2.20426	0.0275059	0.0674054	SLC7A2	protein_coding
ENSG00000004059.11	4170.12	-0.184025	0.0619322	-2.97139	0.00296457	0.0111915	ARF5	protein_coding
ENSG00000004139.14	488.899	0.202627	0.0774448	2.6164	0.00888621	0.0271764	SARM1	protein_coding
ENSG00000004142.12	6752.01	-0.131565	0.049631	-2.65086	0.00802861	0.0250445	POLDIP2	protein_coding
ENSG00000004399.13	8952.95	0.633845	0.0824051	7.69183	1.4505e-14	2.13066e-12	PLXND1	protein_coding
ENSG00000004455.17	6404.84	-0.25167	0.0439339	-5.72838	1.01396e-08	2.53427e-07	AK2	protein_coding
ENSG00000004468.13	1143.55	1.21425	0.151668	8.00595	1.18548e-15	2.67558e-13	CD38	protein_coding
ENSG00000004478.8	6887.72	-0.154066	0.0852203	-1.80786	0.0706286	0.141838	FKBP4	protein_coding
ENSG00000004487.17	5141.62	-0.0513062	0.0561131	-0.914336	0.36054	0.486659	KDM1A	protein_coding
ENSG00000004534.15	3172.89	-0.0136635	0.054265	-0.251792	0.801202	0.861541	RBM6	protein_coding
ENSG00000004660.15	516.952	-0.0278605	0.0788586	-0.353297	0.723866	0.802689	CAMKK1	protein_coding
ENSG00000004700.16	1142.43	0.423761	0.0782931	5.4125	6.2151e-08	1.22364e-06	RECQL	protein_coding
ENSG00000004766.17	1720.78	-0.0338484	0.0754057	-0.448884	0.653516	0.747421	VPS50	protein_coding
ENSG00000004776.13	4212.82	1.60901	0.232558	6.91871	4.55762e-12	3.01853e-10	HSPB6	protein_coding
ENSG00000004777.18	588.993	-0.0379431	0.089947	-0.421839	0.673143	0.762925	ARHGAP33	protein_coding
ENSG00000004779.10	3925.43	-0.228356	0.06233	-3.66367	0.000248629	0.00144121	NDUFAB1	protein_coding
ENSG00000004799.8	5267.73	0.541014	0.178694	3.02761	0.00246499	0.00962264	PDK4	protein_coding
ENSG00000004809.14	11.6954	1.00226	0.17743	5.64875	1.61618e-08	3.80779e-07	SLC22A16	protein_coding
ENSG00000004838.14	34.9099	0.482207	0.114636	4.2064	2.59468e-05	0.000214168	ZMYND10	protein_coding
ENSG00000004846.16	26.548	1.03201	0.208136	4.95833	7.11004e-07	9.9304e-06	ABCB5	protein_coding
ENSG00000004848.8	88.5758	-0.540499	0.225164	-2.40046	0.0163744	0.0446434	ARX	protein_coding
ENSG00000004864.14	2586.53	-0.19704	0.0773195	-2.54839	0.0108223	0.0319061	SLC25A13	protein_coding
ENSG00000004866.22	1779	-0.217988	0.0648421	-3.36183	0.000774272	0.00370522	ST7	protein_coding
ENSG00000004897.12	3762.68	0.0376675	0.0419355	0.898224	0.369066	0.495011	CDC27	protein_coding
ENSG00000004939.15	19.0723	0.847456	0.191966	4.41462	1.01186e-05	9.70466e-05	SLC4A1	protein_coding
ENSG00000004948.16	17.2241	0.272347	0.161571	1.68562	0.0918695	0.174026	CALCR	protein_coding
ENSG00000004961.15	1914.56	-0.1255	0.0500383	-2.50808	0.012139	0.0350437	HCCS	protein_coding
ENSG00000004975.12	1860.77	0.140121	0.052058	2.69163	0.0071104	0.0227589	DVL2	protein_coding
ENSG00000005001.10	2155.89	-0.206336	0.136022	-1.51692	0.129286	0.226558	PRSS22	protein_coding
ENSG00000005007.13	9299.1	0.00552087	0.0547467	0.100844	0.919674	0.945105	UPF1	protein_coding
ENSG00000005020.13	3571.68	-0.0246814	0.0652995	-0.377972	0.705451	0.788666	SKAP2	protein_coding
ENSG00000005022.6	19568.5	-0.323212	0.0703806	-4.59235	4.38287e-06	4.72203e-05	SLC25A5	protein_coding
ENSG00000005059.16	1015.25	0.191922	0.0810197	2.36883	0.0178443	0.0478667	MCUB	protein_coding
ENSG00000005073.6	285.808	-0.863815	0.204325	-4.22765	2.36143e-05	0.000197969	HOXA11	protein_coding
ENSG00000005075.15	2901.65	-0.143398	0.0739263	-1.93975	0.0524102	0.112237	POLR2J	protein_coding
ENSG00000005100.13	1769.08	-0.0165931	0.0526847	-0.31495	0.752799	0.825737	DHX33	protein_coding
ENSG00000005102.14	241.35	0.85873	0.13851	6.19978	5.65413e-10	2.03653e-08	MEOX1	protein_coding
ENSG00000005108.16	383.171	0.847461	0.111129	7.62594	2.42268e-14	3.23354e-12	THSD7A	protein_coding
ENSG00000005156.12	2032.28	0.010561	0.0555554	0.190099	0.849232	0.895427	LIG3	protein_coding
ENSG00000005175.10	2024.56	-0.0703189	0.0491452	-1.43084	0.152476	0.256331	RPAP3	protein_coding
ENSG00000005187.12	908.376	-0.411697	0.14027	-2.93502	0.00333523	0.012328	ACSM3	protein_coding
ENSG00000005189.20	380.421	-0.249635	0.0791055	-3.15573	0.00160099	0.00675974	REXO5	protein_coding
ENSG00000005194.15	2437.76	-0.17496	0.051824	-3.37605	0.000735346	0.00354897	CIAPIN1	protein_coding
ENSG00000005206.17	3450.28	-0.15919	0.0621299	-2.56221	0.0104009	0.0309129	SPPL2B	protein_coding
ENSG00000005238.20	1579.8	0.00971563	0.079295	0.122525	0.902483	0.933091	FAM214B	protein_coding
ENSG00000005243.10	471.854	0.664804	0.116366	5.71305	1.10972e-08	2.73078e-07	COPZ2	protein_coding
ENSG00000005249.13	926.96	0.825447	0.134152	6.15307	7.59966e-10	2.6275e-08	PRKAR2B	protein_coding
ENSG00000005302.19	2096.08	0.0161601	0.0461703	0.350011	0.726331	0.804506	MSL3	protein_coding
ENSG00000005339.15	10600.4	0.130137	0.0494103	2.63381	0.00844332	0.0260569	CREBBP	protein_coding
ENSG00000005379.17	584.651	-0.135389	0.131837	-1.02694	0.304449	0.430794	TSPOAP1	protein_coding
ENSG00000005381.8	14.5348	2.05198	0.0943133	21.757	5.92574e-105	3.11617e-100	MPO	protein_coding
ENSG00000005421.9	44.301	0.154681	0.237991	0.649944	0.515728	0.63102	PON1	protein_coding
ENSG00000005436.14	1065.63	-0.0869233	0.046503	-1.8692	0.061595	0.127478	GCFC2	protein_coding
ENSG00000005448.17	591.607	0.175137	0.0816834	2.1441	0.0320249	0.0759489	WDR54	protein_coding
ENSG00000005469.12	799.934	0.11219	0.0961646	1.16664	0.243355	0.364719	CROT	protein_coding
ENSG00000005471.19	98.7972	0.730745	0.111088	6.57809	4.76528e-11	2.36407e-09	ABCB4	protein_coding
ENSG00000005483.21	7766.75	-0.0119022	0.0550827	-0.216078	0.828927	0.881512	KMT2E	protein_coding
ENSG00000005486.17	7575	-0.200373	0.072333	-2.77014	0.00560315	0.0187438	RHBDD2	protein_coding
ENSG00000005513.10	278.794	-0.0827955	0.187631	-0.441267	0.65902	0.751888	SOX8	protein_coding
ENSG00000005700.15	5445.69	-0.310348	0.0680588	-4.56	5.11538e-06	5.40709e-05	IBTK	protein_coding
ENSG00000005801.18	2085.73	-0.302007	0.0686221	-4.40102	1.07746e-05	0.000102404	ZNF195	protein_coding
ENSG00000005810.18	4654.73	0.181794	0.0588122	3.09109	0.00199421	0.00810367	MYCBP2	protein_coding
ENSG00000005812.11	2821.85	-0.0757062	0.0489108	-1.54784	0.121661	0.216184	FBXL3	protein_coding
ENSG00000005844.19	1741.46	0.753929	0.121946	6.18249	6.31001e-10	2.23601e-08	ITGAL	protein_coding
ENSG00000005882.12	1950.76	-0.0881095	0.0732935	-1.20215	0.229307	0.348554	PDK2	protein_coding
ENSG00000005884.18	16434.1	0.0644592	0.103609	0.622141	0.533849	0.646454	ITGA3	protein_coding
ENSG00000005889.16	2638.44	0.046556	0.0558267	0.833938	0.404316	0.528828	ZFX	protein_coding
ENSG00000005893.16	11069.8	0.00232108	0.0574911	0.0403728	0.967796	0.978307	LAMP2	protein_coding
ENSG00000005961.19	33.9487	0.452844	0.130853	3.46071	0.00053876	0.00274107	ITGA2B	protein_coding
ENSG00000005981.13	141.039	-1.22837	0.305584	-4.01976	5.82584e-05	0.000425743	ASB4	protein_coding
ENSG00000006007.12	5212.14	-0.11877	0.0522174	-2.27453	0.0229342	0.0584236	GDE1	protein_coding
ENSG00000006015.18	1439.19	-0.0076904	0.0583708	-0.131751	0.895181	0.92806	REX1BD	protein_coding
ENSG00000006016.11	190.376	1.06075	0.19033	5.57323	2.50066e-08	5.56034e-07	CRLF1	protein_coding
ENSG00000006025.12	2255.08	-0.316805	0.0961647	-3.2944	0.000986323	0.00451181	OSBPL7	protein_coding
ENSG00000006042.12	3927.03	0.00285103	0.0915815	0.031131	0.975165	0.983242	TMEM98	protein_coding
ENSG00000006047.13	843.551	-0.223608	0.169893	-1.31617	0.188116	0.300561	YBX2	protein_coding
ENSG00000006059.4	2.62948	0.066112	0.417047	0.158524	0.874044	0.913839	KRT33A	protein_coding
ENSG00000006062.17	1468.28	0.367868	0.07755	4.74362	2.09933e-06	2.51417e-05	MAP3K14	protein_coding
ENSG00000006071.15	61.3049	-0.144935	0.199251	-0.727399	0.466982	0.587534	ABCC8	protein_coding
ENSG00000006116.4	2.07345	1.21359	0.306927	3.95399	7.68579e-05	0.000537606	CACNG3	protein_coding
ENSG00000006118.15	2737.38	0.0982709	0.103154	0.952665	0.34076	0.467364	TMEM132A	protein_coding
ENSG00000006125.18	21367.2	-0.0410317	0.0592605	-0.692396	0.488689	0.60716	AP2B1	protein_coding
ENSG00000006128.12	51.5818	1.59736	0.315192	5.0679	4.02227e-07	6.09565e-06	TAC1	protein_coding
ENSG00000006194.10	1584.64	-0.0906922	0.0434032	-2.08953	0.03666	0.0845433	ZNF263	protein_coding
ENSG00000006210.7	2717.2	0.751988	0.146926	5.11814	3.08567e-07	4.86847e-06	CX3CL1	protein_coding
ENSG00000006282.21	3383.77	-0.128865	0.0680935	-1.89247	0.058428	0.122218	SPATA20	protein_coding
ENSG00000006283.18	33.7282	0.854194	0.146761	5.82033	5.87325e-09	1.58064e-07	CACNA1G	protein_coding
ENSG00000006327.14	4400.64	0.0867935	0.107978	0.803805	0.421509	0.545533	TNFRSF12A	protein_coding
ENSG00000006377.11	116.627	-0.217242	0.264683	-0.820761	0.411782	0.535931	DLX6	protein_coding
ENSG00000006432.15	1313.07	-0.0792042	0.0876723	-0.903412	0.366307	0.492307	MAP3K9	protein_coding
ENSG00000006451.8	4345.95	-0.225192	0.0502733	-4.47936	7.4868e-06	7.49778e-05	RALA	protein_coding
ENSG00000006453.14	6763.83	-0.0692427	0.103207	-0.670909	0.502278	0.619086	BAIAP2L1	protein_coding
ENSG00000006459.11	2924.7	-0.134832	0.074988	-1.79805	0.0721687	0.144291	KDM7A	protein_coding
ENSG00000006468.14	863.527	0.0274016	0.119467	0.229367	0.818584	0.874055	ETV1	protein_coding
ENSG00000006530.18	1551.7	-0.0566251	0.0522884	-1.08294	0.278836	0.403788	AGK	protein_coding
ENSG00000006534.16	3601.84	-0.320627	0.114591	-2.79802	0.00514166	0.0175052	ALDH3B1	protein_coding
ENSG00000006555.11	2678.55	-0.483871	0.111676	-4.33282	1.47212e-05	0.000132969	TTC22	protein_coding
ENSG00000006576.16	1453.81	0.280161	0.0539963	5.18852	2.11968e-07	3.51079e-06	PHTF2	protein_coding
ENSG00000006606.9	76.5883	0.0710691	0.175573	0.404784	0.685636	0.772846	CCL26	protein_coding
ENSG00000006607.14	4562.46	-0.193576	0.0546622	-3.54132	0.000398129	0.00213245	FARP2	protein_coding
ENSG00000006611.17	4680.94	-0.457373	0.10912	-4.19148	2.77142e-05	0.000226305	USH1C	protein_coding
ENSG00000006625.18	1503.18	-0.45987	0.074831	-6.14546	7.97345e-10	2.74411e-08	GGCT	protein_coding
ENSG00000006634.8	1549.17	-0.279265	0.0794838	-3.51348	0.000442279	0.00232604	DBF4	protein_coding
ENSG00000006638.13	253.366	0.482132	0.0908145	5.30898	1.10242e-07	1.99084e-06	TBXA2R	protein_coding
ENSG00000006652.15	580.569	-0.297424	0.0794782	-3.74221	0.000182406	0.00110995	IFRD1	protein_coding
ENSG00000006659.13	3.58553	0.60006	0.465457	1.28918	0.197334	0.311628	LGALS14	protein_coding
ENSG00000006695.12	1284.88	-0.104373	0.0509165	-2.04988	0.0403761	0.0912366	COX10	protein_coding
ENSG00000006704.11	3001.99	-0.0682022	0.074388	-0.916844	0.359224	0.485455	GTF2IRD1	protein_coding
ENSG00000006712.15	3027.3	0.0850298	0.0561381	1.51466	0.12986	0.227313	PAF1	protein_coding
ENSG00000006715.16	3692.15	-0.00356199	0.0498259	-0.0714887	0.943009	0.961326	VPS41	protein_coding
ENSG00000006740.17	1017.29	-0.0832696	0.107239	-0.776489	0.43746	0.560776	ARHGAP44	protein_coding
ENSG00000006744.19	4274.18	-0.0303377	0.0500599	-0.606029	0.544496	0.655737	ELAC2	protein_coding
ENSG00000006747.15	880.309	-0.416744	0.156929	-2.65563	0.00791612	0.0247494	SCIN	protein_coding
ENSG00000006756.16	3333.68	-0.324034	0.0748304	-4.33025	1.48943e-05	0.000134278	ARSD	protein_coding
ENSG00000006757.12	882.056	-0.304653	0.0987615	-3.08473	0.00203735	0.00824519	PNPLA4	protein_coding
ENSG00000006788.14	21.6517	0.870761	0.177553	4.90422	9.37976e-07	1.25318e-05	MYH13	protein_coding
ENSG00000006831.10	5083.59	-0.0662384	0.0675152	-0.981088	0.326549	0.453213	ADIPOR2	protein_coding
ENSG00000006837.12	29.0401	0.193218	0.0796739	2.4251	0.015304	0.0422395	CDKL3	protein_coding
ENSG00000007001.13	8.41414	0.148909	0.145638	1.02246	0.306564	0.432914	UPP2	protein_coding
ENSG00000007038.11	774.518	0.125123	0.253871	0.492859	0.622112	0.721357	PRSS21	protein_coding
ENSG00000007047.15	2417	0.0098405	0.0577489	0.170402	0.864694	0.906768	MARK4	protein_coding
ENSG00000007062.12	5814.17	-0.417596	0.168131	-2.48375	0.0130007	0.037043	PROM1	protein_coding
ENSG00000007080.11	2852.46	-0.0707336	0.067593	-1.04646	0.295347	0.421329	CCDC124	protein_coding
ENSG00000007129.18	85.0008	0.733577	0.116148	6.31587	2.68647e-10	1.05114e-08	CEACAM21	protein_coding
ENSG00000007168.14	6182.66	0.12172	0.0404623	3.00823	0.00262774	0.0101442	PAFAH1B1	protein_coding
ENSG00000007171.18	1972.74	-0.295914	0.238569	-1.24037	0.214839	0.332012	NOS2	protein_coding
ENSG00000007174.18	45.4313	0.984856	0.175049	5.62617	1.84257e-08	4.27983e-07	DNAH9	protein_coding
ENSG00000007202.15	8894.01	0.0522479	0.056752	0.920636	0.35724	0.483641	KIAA0100	protein_coding
ENSG00000007216.15	611.021	-0.191938	0.295168	-0.650265	0.515521	0.630848	SLC13A2	protein_coding
ENSG00000007237.19	2547.49	1.02219	0.110964	9.21186	3.20516e-20	4.21375e-17	GAS7	protein_coding
ENSG00000007255.10	853.765	-0.287924	0.086877	-3.31416	0.000919191	0.00426219	TRAPPC6A	protein_coding
ENSG00000007264.15	162.644	0.47623	0.118397	4.02231	5.76308e-05	0.000422093	MATK	protein_coding
ENSG00000007306.15	2253.77	-0.250864	0.249919	-1.00378	0.315484	0.442037	CEACAM7	protein_coding
ENSG00000007312.13	187.199	1.31783	0.172018	7.66099	1.84507e-14	2.56684e-12	CD79B	protein_coding
ENSG00000007314.12	32.0276	0.829878	0.164291	5.05126	4.38897e-07	6.55132e-06	SCN4A	protein_coding
ENSG00000007341.19	691.963	-0.08238	0.0354726	-2.32236	0.0202137	0.0528661	ST7L	protein_coding
ENSG00000007350.17	130.818	1.73337	0.279453	6.20272	5.54946e-10	2.00432e-08	TKTL1	protein_coding
ENSG00000007372.24	121.586	-0.258361	0.227909	-1.13361	0.256958	0.379547	PAX6	protein_coding
ENSG00000007376.8	1778.49	-0.2183	0.0723117	-3.01887	0.00253721	0.00985552	RPUSD1	protein_coding
ENSG00000007384.15	2454.38	-0.12974	0.0705328	-1.83943	0.0658523	0.134229	RHBDF1	protein_coding
ENSG00000007392.17	1479.74	-0.0550459	0.0528966	-1.04063	0.298046	0.424158	LUC7L	protein_coding
ENSG00000007402.12	236.135	0.165691	0.143924	1.15124	0.249635	0.371601	CACNA2D2	protein_coding
ENSG00000007516.14	288.669	-0.133617	0.138428	-0.965247	0.334421	0.461169	BAIAP3	protein_coding
ENSG00000007520.4	1559.77	-0.0305531	0.0682319	-0.447784	0.654309	0.748125	TSR3	protein_coding
ENSG00000007541.17	1774.71	0.0189543	0.0590311	0.32109	0.748142	0.822034	PIGQ	protein_coding
ENSG00000007545.16	839.344	-0.00527311	0.0510009	-0.103393	0.917651	0.943542	CRAMP1	protein_coding
ENSG00000007866.22	3626.13	0.134564	0.069539	1.93509	0.0529793	0.113179	TEAD3	protein_coding
ENSG00000007908.16	575.869	0.786505	0.161201	4.87902	1.06613e-06	1.39602e-05	SELE	protein_coding
ENSG00000007923.16	2037.44	-0.166821	0.0592711	-2.81454	0.00488467	0.0167966	DNAJC11	protein_coding
ENSG00000007933.13	352.47	-0.101821	0.124228	-0.819634	0.412425	0.536544	FMO3	protein_coding
ENSG00000007944.15	2118.46	0.0856908	0.0669294	1.28032	0.200434	0.315304	MYLIP	protein_coding
ENSG00000007952.18	699.215	-0.949175	0.229838	-4.12976	3.6315e-05	0.000285242	NOX1	protein_coding
ENSG00000007968.7	966.471	-0.289699	0.104687	-2.76729	0.00565245	0.0188727	E2F2	protein_coding
ENSG00000008018.9	7990.93	-0.196662	0.0536722	-3.66412	0.000248186	0.00143912	PSMB1	protein_coding
ENSG00000008056.14	222.351	-0.0177112	0.143922	-0.123061	0.902059	0.932836	SYN1	protein_coding
ENSG00000008083.14	2045.59	0.209759	0.0630566	3.32652	0.000879382	0.00410547	JARID2	protein_coding
ENSG00000008086.13	1307.51	0.191247	0.0814316	2.34856	0.0188461	0.0500232	CDKL5	protein_coding
ENSG00000008118.10	44.6117	0.579242	0.0925905	6.25596	3.95086e-10	1.47875e-08	CAMK1G	protein_coding
ENSG00000008128.23	63.1067	-0.228151	0.0784928	-2.90665	0.00365322	0.013306	CDK11A	protein_coding
ENSG00000008130.15	4703.75	-0.137744	0.0526833	-2.61457	0.00893405	0.0273037	NADK	protein_coding
ENSG00000008196.13	6.32924	0.434315	0.25993	1.6709	0.0947423	0.178382	TFAP2B	protein_coding
ENSG00000008197.5	3.72559	1.00125	0.349673	2.86341	0.00419114	0.0148517	TFAP2D	protein_coding
ENSG00000008226.20	69.791	0.0296271	0.0965175	0.306961	0.758873	0.830062	DLEC1	protein_coding
ENSG00000008256.16	2749.9	0.255625	0.0686371	3.7243	0.000195858	0.00118114	CYTH3	protein_coding
ENSG00000008277.14	423.041	0.311343	0.119732	2.60034	0.00931317	0.0282701	ADAM22	protein_coding
ENSG00000008282.9	9002.56	-0.206683	0.0599999	-3.44472	0.000571649	0.00288302	SYPL1	protein_coding
ENSG00000008283.16	5891.11	-0.263557	0.0694405	-3.79544	0.000147384	0.00092898	CYB561	protein_coding
ENSG00000008294.21	5485.95	0.140857	0.0522457	2.69605	0.00701664	0.0225045	SPAG9	protein_coding
ENSG00000008300.17	1615.75	-0.267779	0.130817	-2.04697	0.0406611	0.0917465	CELSR3	protein_coding
ENSG00000008311.15	557.601	0.251395	0.0988391	2.54347	0.0109756	0.0322903	AASS	protein_coding
ENSG00000008323.15	2743.34	-0.324092	0.118721	-2.72987	0.00633596	0.0207246	PLEKHG6	protein_coding
ENSG00000008324.12	953.482	-0.316248	0.057454	-5.50437	3.70486e-08	7.83698e-07	SS18L2	protein_coding
ENSG00000008382.16	594.965	-0.0993963	0.0727914	-1.36549	0.172098	0.280693	MPND	protein_coding
ENSG00000008394.13	7299.53	-0.412411	0.125954	-3.27429	0.00105926	0.00478592	MGST1	protein_coding
ENSG00000008405.12	1445.53	0.0143941	0.049979	0.288003	0.773345	0.841254	CRY1	protein_coding
ENSG00000008438.5	14.4887	0.709854	0.138958	5.10841	3.24874e-07	5.10279e-06	PGLYRP1	protein_coding
ENSG00000008441.18	10044.4	0.17677	0.0900447	1.96314	0.04963	0.107536	NFIX	protein_coding
ENSG00000008513.16	3799.74	0.0201	0.105705	0.190152	0.84919	0.895419	ST3GAL1	protein_coding
ENSG00000008516.17	228.508	0.623788	0.107677	5.79313	6.90886e-09	1.82663e-07	MMP25	protein_coding
ENSG00000008517.18	10408.3	0.0820472	0.117675	0.697235	0.485656	0.604435	IL32	protein_coding
ENSG00000008710.20	5099.11	0.453156	0.0977176	4.6374	3.52811e-06	3.92662e-05	PKD1	protein_coding
ENSG00000008735.14	880.307	0.140226	0.183591	0.763797	0.444988	0.567963	MAPK8IP2	protein_coding
ENSG00000008838.20	7777.07	-0.519905	0.0949303	-5.47671	4.33314e-08	8.95821e-07	MED24	protein_coding
ENSG00000008853.17	1140.51	0.102922	0.0747327	1.37721	0.168449	0.276439	RHOBTB2	protein_coding
ENSG00000008869.12	2389.38	-0.098867	0.0474667	-2.08287	0.0372631	0.0855814	HEATR5B	protein_coding
ENSG00000008952.17	13972.4	-0.0556291	0.0646997	-0.859804	0.389897	0.515319	SEC62	protein_coding
ENSG00000008988.11	52787.3	-0.261726	0.0708679	-3.69316	0.000221487	0.00130825	RPS20	protein_coding
ENSG00000009307.16	25361.3	0.00725022	0.0470089	0.154231	0.877428	0.916136	CSDE1	protein_coding
ENSG00000009335.18	6898.75	-0.0745427	0.0514697	-1.44828	0.147538	0.249986	UBE3C	protein_coding
ENSG00000009413.16	2349.8	0.163102	0.0693128	2.35313	0.0186163	0.0495081	REV3L	protein_coding
ENSG00000009694.13	166.731	0.730397	0.198129	3.68648	0.000227381	0.00133676	TENM1	protein_coding
ENSG00000009709.12	4.85002	0.954816	0.295721	3.22877	0.00124325	0.00547722	PAX7	protein_coding
ENSG00000009724.17	100.151	0.252078	0.112631	2.23809	0.0252151	0.0629772	MASP2	protein_coding
ENSG00000009765.15	1707.73	-0.510834	0.174234	-2.93188	0.00336916	0.0124315	IYD	protein_coding
ENSG00000009780.16	792.327	-0.0557855	0.045907	-1.21518	0.224296	0.342969	FAM76A	protein_coding
ENSG00000009790.15	395.882	0.907974	0.1251	7.25801	3.92816e-13	3.6368e-11	TRAF3IP3	protein_coding
ENSG00000009830.12	1085.36	0.112163	0.0527083	2.12799	0.0333379	0.0784158	POMT2	protein_coding
ENSG00000009844.16	3772.73	-0.187079	0.053333	-3.50776	0.000451899	0.00236929	VTA1	protein_coding
ENSG00000009950.16	1635.36	-0.512618	0.192605	-2.6615	0.00777941	0.024417	MLXIPL	protein_coding
ENSG00000009954.11	8764.55	-0.0374851	0.04086	-0.917404	0.358931	0.485172	BAZ1B	protein_coding
ENSG00000010017.13	3032.15	0.0498107	0.0520023	0.957855	0.338136	0.464662	RANBP9	protein_coding
ENSG00000010030.14	1142.29	0.0670721	0.115894	0.578736	0.562767	0.671733	ETV7	protein_coding
ENSG00000010072.16	877.137	-0.0710509	0.046045	-1.54307	0.122813	0.217732	SPRTN	protein_coding
ENSG00000010165.20	2213.22	-0.102132	0.0481813	-2.11975	0.034027	0.0796447	EEF1AKNMT	protein_coding
ENSG00000010219.13	855.402	-0.00414824	0.0695314	-0.0596599	0.952426	0.968055	DYRK4	protein_coding
ENSG00000010244.19	9378.42	-0.0594368	0.035186	-1.68922	0.0911777	0.173052	ZNF207	protein_coding
ENSG00000010256.11	12295	-0.353118	0.0648614	-5.4442	5.20394e-08	1.0477e-06	UQCRC1	protein_coding
ENSG00000010270.14	1609.16	0.00779702	0.0592149	0.131673	0.895243	0.928069	STARD3NL	protein_coding
ENSG00000010278.15	15320	-0.0898958	0.0887222	-1.01323	0.310951	0.437383	CD9	protein_coding
ENSG00000010282.15	1.7829	1.32424	0.288513	4.58988	4.43504e-06	4.77041e-05	HHATL	protein_coding
ENSG00000010292.13	8750.42	-0.0154722	0.0709591	-0.218044	0.827395	0.8804	NCAPD2	protein_coding
ENSG00000010295.20	493.447	0.650182	0.0831334	7.82095	5.24278e-15	9.44186e-13	IFFO1	protein_coding
ENSG00000010310.9	174.029	-0.26967	0.132938	-2.02854	0.042505	0.0949567	GIPR	protein_coding
ENSG00000010318.21	232.602	-0.0260452	0.0670983	-0.388165	0.697894	0.78267	PHF7	protein_coding
ENSG00000010319.7	655.763	0.578208	0.108299	5.33901	9.34563e-08	1.73415e-06	SEMA3G	protein_coding
ENSG00000010322.16	4516.82	0.227006	0.0543492	4.1768	2.95636e-05	0.000239326	NISCH	protein_coding
ENSG00000010327.10	3959.28	0.848841	0.091508	9.27614	1.75725e-20	2.5669e-17	STAB1	protein_coding
ENSG00000010361.14	369.51	0.292079	0.124392	2.34805	0.0188719	0.0500816	FUZ	protein_coding
ENSG00000010379.16	9.97993	0.902594	0.18008	5.01218	5.38182e-07	7.8159e-06	SLC6A13	protein_coding
ENSG00000010404.18	1051.67	0.524193	0.0911941	5.74811	9.02476e-09	2.29158e-07	IDS	protein_coding
ENSG00000010438.17	3388.91	-0.547849	0.133076	-4.11682	3.84131e-05	0.000298556	PRSS3	protein_coding
ENSG00000010539.12	613.665	-0.0706415	0.0474243	-1.48956	0.136339	0.235727	ZNF200	protein_coding
ENSG00000010610.10	3620.73	0.690255	0.104564	6.60126	4.07682e-11	2.05428e-09	CD4	protein_coding
ENSG00000010626.15	281.822	0.108131	0.0732213	1.47678	0.139736	0.240132	LRRC23	protein_coding
ENSG00000010671.16	453.541	0.77784	0.127785	6.08709	1.14982e-09	3.76029e-08	BTK	protein_coding
ENSG00000010704.18	777.412	-0.0600195	0.0737829	-0.813461	0.415954	0.539933	HFE	protein_coding
ENSG00000010803.16	2380.95	0.0807442	0.0616334	1.31007	0.190172	0.303038	SCMH1	protein_coding
ENSG00000010810.17	2563.74	0.434964	0.0726834	5.98437	2.17224e-09	6.59155e-08	FYN	protein_coding
ENSG00000010818.10	3232.68	0.352589	0.0701861	5.02363	5.07032e-07	7.42082e-06	HIVEP2	protein_coding
ENSG00000010932.17	229.978	0.998336	0.144249	6.92093	4.48703e-12	2.98683e-10	FMO1	protein_coding
ENSG00000011007.12	3364.14	-0.0875072	0.0427994	-2.04459	0.0408952	0.0921403	ELOA	protein_coding
ENSG00000011009.11	4602.71	-0.24883	0.0633969	-3.92495	8.6747e-05	0.000594233	LYPLA2	protein_coding
ENSG00000011021.23	1255.48	0.0957211	0.0592604	1.61526	0.106254	0.19482	CLCN6	protein_coding
ENSG00000011028.14	5441.47	0.856204	0.10245	8.35726	6.41911e-17	2.34418e-14	MRC2	protein_coding
ENSG00000011052.21	0						NME1-NME2	protein_coding
ENSG00000011083.9	71.5856	-0.478363	0.208022	-2.29958	0.0214722	0.0554271	SLC6A7	protein_coding
ENSG00000011105.14	2026.64	0.44872	0.0778396	5.76467	8.18166e-09	2.1026e-07	TSPAN9	protein_coding
ENSG00000011114.15	2814.7	0.00782907	0.0454668	0.172193	0.863286	0.905728	BTBD7	protein_coding
ENSG00000011132.12	1091.88	0.119539	0.0519117	2.30273	0.0212938	0.0550721	APBA3	protein_coding
ENSG00000011143.19	680.794	-0.0277366	0.0496123	-0.559066	0.576117	0.683065	MKS1	protein_coding
ENSG00000011198.10	1530.49	0.0259353	0.0583799	0.444251	0.656861	0.7502	ABHD5	protein_coding
ENSG00000011201.12	805.468	0.681624	0.127525	5.345	9.04146e-08	1.68604e-06	ANOS1	protein_coding
ENSG00000011243.18	1241.72	0.00504047	0.0422872	0.119196	0.90512	0.93477	AKAP8L	protein_coding
ENSG00000011258.16	1708.18	-0.102005	0.0547139	-1.86433	0.0622756	0.128563	MBTD1	protein_coding
ENSG00000011260.14	1840.5	-0.156744	0.0478078	-3.27863	0.00104311	0.00472513	UTP18	protein_coding
ENSG00000011275.19	3795.59	0.109668	0.0471205	2.32741	0.0199436	0.0522975	RNF216	protein_coding
ENSG00000011295.16	2805.92	-0.232841	0.0594286	-3.918	8.9286e-05	0.00060954	TTC19	protein_coding
ENSG00000011304.22	24965.5	-0.133107	0.0439239	-3.03039	0.00244237	0.00955632	PTBP1	protein_coding
ENSG00000011332.19	81.4316	0.394901	0.117886	3.34986	0.000808512	0.00383729	DPF1	protein_coding
ENSG00000011347.10	1824.23	0.203555	0.20368	0.99939	0.317606	0.444188	SYT7	protein_coding
ENSG00000011376.12	1807.89	-0.163827	0.0598447	-2.73754	0.00619003	0.0203447	LARS2	protein_coding
ENSG00000011405.13	6266.96	-0.0429104	0.0488439	-0.878522	0.379661	0.505116	PIK3C2A	protein_coding
ENSG00000011422.12	5368.48	0.0807934	0.103649	0.779487	0.435693	0.559042	PLAUR	protein_coding
ENSG00000011426.11	4277.89	-0.282658	0.090179	-3.13441	0.00172198	0.00717654	ANLN	protein_coding
ENSG00000011451.21	5901.43	0.111113	0.0533601	2.08233	0.0373127	0.085684	WIZ	protein_coding
ENSG00000011454.18	3712.94	0.0684377	0.058359	1.1727	0.240915	0.362065	RABGAP1	protein_coding
ENSG00000011465.18	22772.7	0.938621	0.125104	7.50275	6.2494e-14	7.098e-12	DCN	protein_coding
ENSG00000011478.13	708.127	-0.107552	0.0689985	-1.55876	0.119054	0.212673	QPCTL	protein_coding
ENSG00000011485.15	3776.92	-0.0509871	0.0549213	-0.928366	0.353218	0.479538	PPP5C	protein_coding
ENSG00000011523.14	1638.98	0.268639	0.065594	4.09549	4.21282e-05	0.000323038	CEP68	protein_coding
ENSG00000011566.15	3053.19	-0.163438	0.0607585	-2.68996	0.00714615	0.0228419	MAP4K3	protein_coding
ENSG00000011590.14	71.0564	0.401965	0.112837	3.56236	0.000367529	0.00199004	ZBTB32	protein_coding
ENSG00000011600.12	4321.33	0.631081	0.116454	5.41914	5.98881e-08	1.18441e-06	TYROBP	protein_coding
ENSG00000011638.11	1441.35	-0.107185	0.0778108	-1.3775	0.168357	0.276305	TMEM159	protein_coding
ENSG00000011677.13	215.726	0.555595	0.327063	1.69874	0.0893679	0.170351	GABRA3	protein_coding
ENSG00000012048.23	1865.07	0.0110747	0.0791816	0.139865	0.888767	0.923941	BRCA1	protein_coding
ENSG00000012061.16	2190.66	0.0326431	0.0532354	0.613184	0.539755	0.651684	ERCC1	protein_coding
ENSG00000012124.17	713.498	1.58395	0.195354	8.10809	5.14225e-16	1.30007e-13	CD22	protein_coding
ENSG00000012171.20	3417.93	-0.38775	0.124549	-3.11323	0.0018505	0.0076174	SEMA3B	protein_coding
ENSG00000012174.12	1752.05	0.038503	0.0603524	0.63797	0.523493	0.637642	MBTPS2	protein_coding
ENSG00000012211.13	1343.37	-0.0953245	0.0623302	-1.52935	0.126178	0.222368	PRICKLE3	protein_coding
ENSG00000012223.13	6605.42	0.502027	0.262401	1.91321	0.0557214	0.117746	LTF	protein_coding
ENSG00000012232.9	3494.27	0.175616	0.0663396	2.64723	0.00811538	0.0252612	EXTL3	protein_coding
ENSG00000012504.15	139.095	-0.147883	0.253844	-0.582573	0.560181	0.669597	NR1H4	protein_coding
ENSG00000012660.14	3125.03	0.495811	0.101157	4.9014	9.51562e-07	1.26908e-05	ELOVL5	protein_coding
ENSG00000012779.11	1846.75	0.538327	0.110472	4.87296	1.09938e-06	1.4335e-05	ALOX5	protein_coding
ENSG00000012817.16	1032.78	0.489164	0.279035	1.75306	0.0795924	0.155665	KDM5D	protein_coding
ENSG00000012822.16	3765.02	0.277007	0.0694651	3.98771	6.67136e-05	0.000476408	CALCOCO1	protein_coding
ENSG00000012963.15	1975.57	-0.0575123	0.0439892	-1.30742	0.191071	0.304148	UBR7	protein_coding
ENSG00000012983.11	2318.61	-0.0225168	0.0470915	-0.47815	0.632543	0.730121	MAP4K5	protein_coding
ENSG00000013016.16	917.25	0.360707	0.103471	3.48606	0.000490196	0.00253521	EHD3	protein_coding
ENSG00000013275.8	6786.78	-0.0597991	0.0638845	-0.936049	0.349248	0.47564	PSMC4	protein_coding
ENSG00000013288.9	5022.48	0.059929	0.0607127	0.987093	0.323597	0.450185	MAN2B2	protein_coding
ENSG00000013293.6	24.1384	1.42203	0.226961	6.26551	3.71612e-10	1.40388e-08	SLC7A14	protein_coding
ENSG00000013297.12	225.141	0.79659	0.16311	4.88377	1.04079e-06	1.36864e-05	CLDN11	protein_coding
ENSG00000013306.16	11224.9	-0.162466	0.0650615	-2.49711	0.0125211	0.0359427	SLC25A39	protein_coding
ENSG00000013364.19	16103.1	-0.149173	0.0681504	-2.18887	0.028606	0.0694962	MVP	protein_coding
ENSG00000013374.16	4832.74	0.0466783	0.0564567	0.826798	0.408351	0.532853	NUB1	protein_coding
ENSG00000013375.16	2657.41	-0.242104	0.0655747	-3.69204	0.000222463	0.00131313	PGM3	protein_coding
ENSG00000013392.8	456.013	-0.10043	0.054988	-1.8264	0.0677902	0.137359	RWDD2A	protein_coding
ENSG00000013441.16	3654.97	-0.100454	0.0670552	-1.49808	0.134114	0.232883	CLK1	protein_coding
ENSG00000013503.10	880.813	-0.0809527	0.057287	-1.41311	0.157625	0.262984	POLR3B	protein_coding
ENSG00000013523.11	2057.65	0.0323955	0.0551024	0.587914	0.55659	0.666653	ANGEL1	protein_coding
ENSG00000013561.18	1863.92	0.0151521	0.0429129	0.35309	0.724021	0.802777	RNF14	protein_coding
ENSG00000013563.14	647.919	-0.0424588	0.0700929	-0.60575	0.54468	0.655899	DNASE1L1	protein_coding
ENSG00000013573.17	1947.48	-0.118533	0.0807512	-1.46788	0.142136	0.243169	DDX11	protein_coding
ENSG00000013583.10	1863.25	-0.0519543	0.0727767	-0.713887	0.475297	0.59529	HEBP1	protein_coding
ENSG00000013588.9	40001.5	-0.298366	0.127235	-2.34501	0.0190268	0.0504087	GPRC5A	protein_coding
ENSG00000013619.14	466.563	0.383146	0.111579	3.43384	0.000595096	0.00297559	MAMLD1	protein_coding
ENSG00000013725.14	851.784	0.729222	0.118638	6.1466	7.91611e-10	2.72616e-08	CD6	protein_coding
ENSG00000013810.20	4007.53	-0.0952472	0.0823363	-1.15681	0.247351	0.369095	TACC3	protein_coding
ENSG00000014123.10	3579.68	-0.270304	0.0440683	-6.13376	8.58277e-10	2.91565e-08	UFL1	protein_coding
ENSG00000014138.9	296.723	-0.265993	0.0676872	-3.92974	8.50378e-05	0.000584331	POLA2	protein_coding
ENSG00000014164.7	3484.2	-0.180793	0.0601083	-3.0078	0.0026315	0.0101565	ZC3H3	protein_coding
ENSG00000014216.16	18353.9	-0.193783	0.0604884	-3.20364	0.00135703	0.00588749	CAPN1	protein_coding
ENSG00000014257.16	583.104	-0.4043	0.152029	-2.65936	0.00782899	0.024531	ACP3	protein_coding
ENSG00000014641.21	5849.31	-0.222598	0.0453667	-4.90663	9.26526e-07	1.23978e-05	MDH1	protein_coding
ENSG00000014824.14	3876.06	-0.226134	0.0474104	-4.76971	1.84491e-06	2.24735e-05	SLC30A9	protein_coding
ENSG00000014914.21	3756.22	-0.414466	0.104522	-3.96537	7.3282e-05	0.000516648	MTMR11	protein_coding
ENSG00000014919.13	1915.85	-0.22975	0.0498074	-4.61277	3.97344e-06	4.34862e-05	COX15	protein_coding
ENSG00000015133.19	4391.02	-0.0706392	0.0681062	-1.03719	0.299646	0.425832	CCDC88C	protein_coding
ENSG00000015153.15	1032.87	0.0191878	0.0477709	0.401664	0.687932	0.774851	YAF2	protein_coding
ENSG00000015171.20	5013.99	-0.0316971	0.0518678	-0.611113	0.541125	0.652918	ZMYND11	protein_coding
ENSG00000015285.11	988.753	0.769697	0.106281	7.24207	4.41874e-13	4.02021e-11	WAS	protein_coding
ENSG00000015413.9	2087.4	0.282093	0.269677	1.04604	0.295541	0.421521	DPEP1	protein_coding
ENSG00000015475.19	2441.86	-0.0706397	0.0645919	-1.09363	0.274118	0.398778	BID	protein_coding
ENSG00000015479.20	232.075	0.0820577	0.0816337	1.00519	0.314803	0.441421	MATR3	protein_coding
ENSG00000015520.15	1597.49	-0.0273682	0.226805	-0.120669	0.903953	0.934051	NPC1L1	protein_coding
ENSG00000015532.10	2462.12	-0.0159875	0.0687075	-0.23269	0.816002	0.872291	XYLT2	protein_coding
ENSG00000015568.13	11.2499	0.290815	0.0943722	3.08158	0.00205906	0.00831641	RGPD5	protein_coding
ENSG00000015592.16	6.28488	1.4222	0.222195	6.40068	1.54689e-10	6.60278e-09	STMN4	protein_coding
ENSG00000015676.18	5121.69	-0.0640411	0.0438573	-1.46022	0.144231	0.245943	NUDCD3	protein_coding
ENSG00000016082.15	302.311	0.320786	0.146929	2.18327	0.029016	0.070258	ISL1	protein_coding
ENSG00000016391.11	2853.71	-0.367291	0.0923635	-3.97658	6.99127e-05	0.000495819	CHDH	protein_coding
ENSG00000016402.13	1036.63	-0.236111	0.121906	-1.93683	0.0527665	0.112816	IL20RA	protein_coding
ENSG00000016490.16	343.311	-0.313472	0.346859	-0.903745	0.366131	0.492168	CLCA1	protein_coding
ENSG00000016602.9	61.4031	-0.581494	0.257381	-2.25927	0.0238664	0.0602497	CLCA4	protein_coding
ENSG00000016864.18	2210.67	-0.0445018	0.0447622	-0.994183	0.320134	0.446667	GLT8D1	protein_coding
ENSG00000017260.20	7179.56	-0.072891	0.0571385	-1.27569	0.202066	0.317204	ATP2C1	protein_coding
ENSG00000017427.17	243.823	1.6253	0.177636	9.14964	5.71216e-20	7.32647e-17	IGF1	protein_coding
ENSG00000017483.15	1545.09	0.214229	0.180997	1.18361	0.236568	0.356971	SLC38A5	protein_coding
ENSG00000017797.13	6547.66	-0.0860802	0.0522843	-1.64639	0.0996845	0.18546	RALBP1	protein_coding
ENSG00000018189.13	1668.65	0.03225	0.0497243	0.648576	0.516612	0.631778	RUFY3	protein_coding
ENSG00000018236.15	490.437	1.42877	0.209878	6.80764	9.92113e-12	5.95574e-10	CNTN1	protein_coding
ENSG00000018280.17	870.066	0.796704	0.122952	6.4798	9.18444e-11	4.19984e-09	SLC11A1	protein_coding
ENSG00000018408.15	5986.56	0.64704	0.105424	6.1375	8.38316e-10	2.86449e-08	WWTR1	protein_coding
ENSG00000018510.17	3994.15	-0.00976528	0.0510168	-0.191413	0.848202	0.894665	AGPS	protein_coding
ENSG00000018610.15	960.468	-0.132499	0.0457154	-2.89834	0.00375147	0.0136017	CXorf56	protein_coding
ENSG00000018625.15	644.931	1.18115	0.242701	4.86671	1.13471e-06	1.47191e-05	ATP1A2	protein_coding
ENSG00000018699.13	1076.05	-0.22163	0.0465657	-4.75951	1.94067e-06	2.34715e-05	TTC27	protein_coding
ENSG00000018869.17	45.6449	0.786508	0.118883	6.61584	3.69453e-11	1.88809e-09	ZNF582	protein_coding
ENSG00000019102.12	3341.44	-0.912864	0.196949	-4.63502	3.56903e-06	3.96712e-05	VSIG2	protein_coding
ENSG00000019144.19	3262.11	0.640344	0.0839023	7.63202	2.31109e-14	3.12425e-12	PHLDB1	protein_coding
ENSG00000019169.10	242.011	0.900716	0.205309	4.38713	1.14858e-05	0.000108054	MARCO	protein_coding
ENSG00000019186.10	90.4502	0.893609	0.25366	3.52286	0.000426918	0.0022579	CYP24A1	protein_coding
ENSG00000019485.13	979.215	0.0862193	0.083467	1.03298	0.301615	0.427902	PRDM11	protein_coding
ENSG00000019505.8	3728.48	-0.233776	0.188863	-1.2378	0.215789	0.33307	SYT13	protein_coding
ENSG00000019549.13	781.389	0.73814	0.106033	6.96142	3.36871e-12	2.334e-10	SNAI2	protein_coding
ENSG00000019582.15	187552	0.376575	0.120437	3.12673	0.00176763	0.00732212	CD74	protein_coding
ENSG00000019991.18	572.929	0.893195	0.12479	7.15758	8.21123e-13	6.78937e-11	HGF	protein_coding
ENSG00000019995.6	890.988	0.123784	0.0625885	1.97774	0.0479582	0.104725	ZRANB1	protein_coding
ENSG00000020129.16	2073.89	0.0863271	0.0513911	1.67981	0.0929947	0.175816	NCDN	protein_coding
ENSG00000020181.18	4228.58	0.841466	0.102173	8.23571	1.78499e-16	5.24399e-14	ADGRA2	protein_coding
ENSG00000020256.20	2065.28	-0.139306	0.050914	-2.73609	0.00621732	0.0204191	ZFP64	protein_coding
ENSG00000020426.11	593.616	-0.110402	0.0578846	-1.90728	0.0564839	0.118988	MNAT1	protein_coding
ENSG00000020577.14	1626.12	0.592755	0.109773	5.39983	6.67045e-08	1.29726e-06	SAMD4A	protein_coding
ENSG00000020633.19	1856.51	0.526348	0.10997	4.78629	1.69894e-06	2.08743e-05	RUNX3	protein_coding
ENSG00000020922.13	1812.02	-0.140421	0.0631155	-2.22482	0.026093	0.0647456	MRE11	protein_coding
ENSG00000021300.14	3306.24	-0.214263	0.153854	-1.39264	0.163729	0.270529	PLEKHB1	protein_coding
ENSG00000021355.13	15065.9	-0.261985	0.0915926	-2.86033	0.00423199	0.0149632	SERPINB1	protein_coding
ENSG00000021461.17	7.30673	0.473369	0.188506	2.51116	0.0120336	0.034806	CYP3A43	protein_coding
ENSG00000021488.13	285.285	-0.445315	0.22546	-1.97514	0.0482517	0.105214	SLC7A9	protein_coding
ENSG00000021574.13	1875.96	-0.06885	0.0462122	-1.48987	0.136259	0.235629	SPAST	protein_coding
ENSG00000021645.20	843.942	1.00187	0.191745	5.22501	1.74144e-07	2.96271e-06	NRXN3	protein_coding
ENSG00000021762.20	1957.98	0.0592444	0.087878	0.674167	0.500205	0.617413	OSBPL5	protein_coding
ENSG00000021776.11	4208.52	-0.136135	0.0452835	-3.00629	0.0026446	0.0102011	AQR	protein_coding
ENSG00000021826.17	9866.26	-0.659753	0.26339	-2.50485	0.0122503	0.0352875	CPS1	protein_coding
ENSG00000021852.13	5.27954	0.99328	0.270064	3.67794	0.000235122	0.00137535	C8B	protein_coding
ENSG00000022267.19	7858.45	0.838849	0.190872	4.39483	1.10859e-05	0.000104863	FHL1	protein_coding
ENSG00000022277.13	3727.75	-0.18951	0.0520718	-3.6394	0.00027327	0.00155811	RTF2	protein_coding
ENSG00000022355.18	6.17782	1.23685	0.300044	4.12224	3.75207e-05	0.000293093	GABRA1	protein_coding
ENSG00000022556.16	1949.7	0.547573	0.241836	2.26424	0.0235596	0.0596297	NLRP2	protein_coding
ENSG00000022567.10	3220.81	-0.179184	0.074482	-2.40573	0.0161401	0.0441188	SLC45A4	protein_coding
ENSG00000022840.16	8820.13	-0.0706605	0.0362614	-1.94864	0.0513383	0.110445	RNF10	protein_coding
ENSG00000022976.15	279.35	0.0387008	0.0557031	0.694769	0.4872	0.605711	ZNF839	protein_coding
ENSG00000023041.11	2497.27	-0.148483	0.0460876	-3.22176	0.00127404	0.00558968	ZDHHC6	protein_coding
ENSG00000023171.18	1911.08	-0.525044	0.147189	-3.56715	0.000360884	0.00196193	GRAMD1B	protein_coding
ENSG00000023191.17	6781.58	0.00707565	0.0519704	0.136148	0.891704	0.925751	RNH1	protein_coding
ENSG00000023228.14	7212.87	-0.236359	0.0466051	-5.07152	3.94651e-07	5.9912e-06	NDUFS1	protein_coding
ENSG00000023287.13	4391.31	0.00782017	0.0565415	0.138308	0.889997	0.92469	RB1CC1	protein_coding
ENSG00000023318.8	6759.4	-0.200718	0.0489652	-4.0992	4.14588e-05	0.000318649	ERP44	protein_coding
ENSG00000023330.15	4750.61	-0.164658	0.0670101	-2.4572	0.0140023	0.0392986	ALAS1	protein_coding
ENSG00000023445.16	7539.32	0.247536	0.124021	1.99593	0.0459419	0.101136	BIRC3	protein_coding
ENSG00000023516.9	5276.99	0.038544	0.0682805	0.564496	0.572417	0.679803	AKAP11	protein_coding
ENSG00000023572.10	1158.69	-0.241571	0.0452975	-5.333	9.6603e-08	1.77936e-06	GLRX2	protein_coding
ENSG00000023608.5	287.806	-0.055424	0.0578503	-0.95806	0.338032	0.464565	SNAPC1	protein_coding
ENSG00000023697.13	1927.69	-0.0871179	0.0669688	-1.30087	0.193302	0.306725	DERA	protein_coding
ENSG00000023734.11	6122.64	-0.0498644	0.0596049	-0.836582	0.402828	0.527543	STRAP	protein_coding
ENSG00000023839.12	541.465	-0.23043	0.207084	-1.11273	0.265823	0.389413	ABCC2	protein_coding
ENSG00000023892.11	1262.46	0.0271435	0.0852534	0.318386	0.750192	0.823719	DEF6	protein_coding
ENSG00000023902.14	2625.6	0.671024	0.105404	6.36621	1.93755e-10	7.96016e-09	PLEKHO1	protein_coding
ENSG00000023909.10	1919.64	-0.0410141	0.0631817	-0.649146	0.516244	0.631489	GCLM	protein_coding
ENSG00000024048.11	4495.11	-0.113318	0.0622608	-1.82005	0.0687519	0.138949	UBR2	protein_coding
ENSG00000024422.12	9629.94	0.62477	0.1047	5.96723	2.41313e-09	7.23898e-08	EHD2	protein_coding
ENSG00000024526.17	1177.06	-0.222547	0.0970637	-2.29279	0.0218599	0.0562154	DEPDC1	protein_coding
ENSG00000024862.18	989.685	-0.0464699	0.0509547	-0.911986	0.361776	0.487926	CCDC28A	protein_coding
ENSG00000025039.15	769.638	0.287826	0.120299	2.39259	0.0167301	0.0454224	RRAGD	protein_coding
ENSG00000025156.13	684.438	0.0701242	0.0552045	1.27026	0.203991	0.319379	HSF2	protein_coding
ENSG00000025293.17	3546.95	-0.0122615	0.043377	-0.282672	0.777428	0.844059	PHF20	protein_coding
ENSG00000025423.11	130.13	0.486012	0.115485	4.20844	2.57137e-05	0.000212678	HSD17B6	protein_coding
ENSG00000025434.19	1605.84	-0.0823889	0.0738618	-1.11545	0.264659	0.388153	NR1H3	protein_coding
ENSG00000025708.14	5609.17	0.349571	0.113667	3.07541	0.00210213	0.00846438	TYMP	protein_coding
ENSG00000025770.19	2248.32	-0.110216	0.0653748	-1.68591	0.0918134	0.173964	NCAPH2	protein_coding
ENSG00000025772.8	3914.99	-0.173287	0.0750159	-2.31	0.0208881	0.0542467	TOMM34	protein_coding
ENSG00000025796.14	5907.25	-0.0954294	0.0595897	-1.60144	0.109279	0.199143	SEC63	protein_coding
ENSG00000025800.14	6246.09	0.0252734	0.0374063	0.675645	0.499266	0.616616	KPNA6	protein_coding
ENSG00000026025.16	18484.3	0.381905	0.0907337	4.20908	2.56418e-05	0.000212185	VIM	protein_coding
ENSG00000026036.22	188.891	-0.137625	0.0977236	-1.4083	0.159041	0.26476	RTEL1-TNFRSF6B	protein_coding
ENSG00000026103.22	1299.6	0.198356	0.1098	1.80652	0.0708377	0.14217	FAS	protein_coding
ENSG00000026297.16	2903.58	-0.282733	0.0778366	-3.63239	0.000280807	0.00159398	RNASET2	protein_coding
ENSG00000026508.20	25742	0.147857	0.117219	1.26137	0.207176	0.323018	CD44	protein_coding
ENSG00000026559.14	142.058	0.704397	0.182976	3.84967	0.000118279	0.000772855	KCNG1	protein_coding
ENSG00000026652.15	570.127	0.437464	0.0934882	4.67935	2.87789e-06	3.29501e-05	AGPAT4	protein_coding
ENSG00000026751.17	1867.66	0.62139	0.141898	4.37914	1.19151e-05	0.000111483	SLAMF7	protein_coding
ENSG00000026950.17	3185.12	0.0776303	0.0823505	0.942682	0.345844	0.472178	BTN3A1	protein_coding
ENSG00000027001.10	1483.95	-0.216825	0.0688856	-3.14761	0.00164612	0.00691077	MIPEP	protein_coding
ENSG00000027075.15	1359.58	0.478378	0.0750559	6.37362	1.84617e-10	7.62646e-09	PRKCH	protein_coding
ENSG00000027644.5	16.0057	0.29148	0.174101	1.67419	0.0940926	0.177442	INSRR	protein_coding
ENSG00000027697.15	6897.98	0.0834787	0.071489	1.16771	0.242922	0.364237	IFNGR1	protein_coding
ENSG00000027847.14	1688.85	-0.0525769	0.054964	-0.95657	0.338784	0.465392	B4GALT7	protein_coding
ENSG00000027869.12	669.724	0.108275	0.0849124	1.27514	0.202261	0.317454	SH2D2A	protein_coding
ENSG00000028116.18	996.468	0.0850736	0.0642486	1.32413	0.185459	0.297376	VRK2	protein_coding
ENSG00000028137.19	4424.91	0.249342	0.0841378	2.96349	0.0030417	0.0114196	TNFRSF1B	protein_coding
ENSG00000028203.18	3784.46	0.0878215	0.0478777	1.83429	0.0666116	0.135415	VEZT	protein_coding
ENSG00000028277.21	1614.16	0.718704	0.114887	6.25573	3.9567e-10	1.47913e-08	POU2F2	protein_coding
ENSG00000028310.18	2219.17	-0.117041	0.0553064	-2.11623	0.0343253	0.0802037	BRD9	protein_coding
ENSG00000028528.15	5178.24	0.0743531	0.0404062	1.84014	0.0657475	0.134036	SNX1	protein_coding
ENSG00000028839.10	695.592	-0.116106	0.0529003	-2.19481	0.0281769	0.0686689	TBPL1	protein_coding
ENSG00000029153.14	3014.43	0.163917	0.0971258	1.68768	0.0914727	0.173483	ARNTL2	protein_coding
ENSG00000029363.17	9164.98	-0.115333	0.03961	-2.91171	0.00359454	0.0131214	BCLAF1	protein_coding
ENSG00000029364.12	6104.03	-0.122616	0.0471309	-2.60161	0.00927864	0.02818	SLC39A9	protein_coding
ENSG00000029534.21	714.653	0.36777	0.179183	2.05248	0.0401229	0.0907891	ANK1	protein_coding
ENSG00000029559.7	85.1978	-0.124511	0.233004	-0.534373	0.593083	0.696949	IBSP	protein_coding
ENSG00000029639.11	631.456	-0.182175	0.0552117	-3.29958	0.000968302	0.00444989	TFB1M	protein_coding
ENSG00000029725.17	2202.21	0.228015	0.0521334	4.37369	1.22166e-05	0.000113765	RABEP1	protein_coding
ENSG00000029993.15	3053.83	-0.0829412	0.0930243	-0.891608	0.372603	0.498248	HMGB3	protein_coding
ENSG00000030066.13	4172.25	-0.0921498	0.0518693	-1.77658	0.0756378	0.149578	NUP160	protein_coding
ENSG00000030110.13	2530.27	-0.147222	0.0741385	-1.98577	0.0470584	0.103132	BAK1	protein_coding
ENSG00000030304.14	165.481	1.13666	0.191704	5.92922	3.04377e-09	8.87265e-08	MUSK	protein_coding
ENSG00000030419.16	719.308	0.0729111	0.113514	0.642307	0.520674	0.635238	IKZF2	protein_coding
ENSG00000030582.18	34560.2	0.141384	0.0643456	2.19725	0.0280024	0.0683292	GRN	protein_coding
ENSG00000031003.10	1534.11	0.297588	0.0679942	4.37667	1.20508e-05	0.00011254	FAM13B	protein_coding
ENSG00000031081.11	2145	0.754605	0.0840785	8.975	2.83344e-19	2.70913e-16	ARHGAP31	protein_coding
ENSG00000031691.7	392.842	-0.233313	0.0719093	-3.24455	0.00117636	0.00523228	CENPQ	protein_coding
ENSG00000031698.13	6206.8	-0.209358	0.04741	-4.4159	1.00589e-05	9.66502e-05	SARS1	protein_coding
ENSG00000031823.14	3711.81	0.07742	0.0447371	1.73055	0.0835312	0.161679	RANBP3	protein_coding
ENSG00000032219.19	2414.85	-0.0598126	0.0554037	-1.07958	0.28033	0.405393	ARID4A	protein_coding
ENSG00000032389.13	1748.3	-0.217114	0.0565128	-3.84185	0.000122111	0.000794241	EIPR1	protein_coding
ENSG00000032444.17	4018.05	0.142864	0.0568483	2.51308	0.0119682	0.0346513	PNPLA6	protein_coding
ENSG00000032742.18	826.848	-0.211458	0.0624321	-3.387	0.000706605	0.00343488	IFT88	protein_coding
ENSG00000033011.13	1416.11	-0.239272	0.060022	-3.98641	6.70804e-05	0.000478702	ALG1	protein_coding
ENSG00000033030.15	1566.2	-0.0915935	0.040115	-2.28327	0.0224143	0.0573688	ZCCHC8	protein_coding
ENSG00000033050.9	975.338	-0.12821	0.0579361	-2.21296	0.0269002	0.0663106	ABCF2	protein_coding
ENSG00000033100.16	4115.11	0.0203574	0.0621892	0.327346	0.743406	0.818352	CHPF2	protein_coding
ENSG00000033122.21	91.0771	0.491387	0.145128	3.38589	0.000709467	0.00344562	LRRC7	protein_coding
ENSG00000033170.17	3936.63	-0.0449421	0.0715775	-0.627881	0.530082	0.643373	FUT8	protein_coding
ENSG00000033178.13	3363.34	-0.112283	0.0641017	-1.75164	0.0798355	0.156054	UBA6	protein_coding
ENSG00000033327.13	2394.51	0.149951	0.0763687	1.96352	0.0495862	0.107445	GAB2	protein_coding
ENSG00000033627.17	4474.21	0.0647575	0.0538013	1.20364	0.228728	0.347924	ATP6V0A1	protein_coding
ENSG00000033800.14	4307.82	-0.0871279	0.041329	-2.10815	0.0350176	0.0815027	PIAS1	protein_coding
ENSG00000033867.16	2109.36	0.193283	0.0735573	2.62765	0.00859762	0.0264539	SLC4A7	protein_coding
ENSG00000034053.14	393.229	0.659456	0.105663	6.24111	4.34483e-10	1.60338e-08	APBA2	protein_coding
ENSG00000034152.19	4981.42	-0.236265	0.0707742	-3.33829	0.000842945	0.00396742	MAP2K3	protein_coding
ENSG00000034239.11	15.5599	1.06789	0.178057	5.99748	2.00407e-09	6.14507e-08	EFCAB1	protein_coding
ENSG00000034510.6	53957.3	-0.15043	0.083208	-1.80787	0.0706262	0.141838	TMSB10	protein_coding
ENSG00000034533.12	547.163	-0.0974278	0.0497709	-1.95753	0.0502855	0.108652	ASTE1	protein_coding
ENSG00000034677.13	4024.21	0.0498712	0.0676082	0.73765	0.460727	0.581976	RNF19A	protein_coding
ENSG00000034693.15	828.597	-0.0891191	0.056155	-1.58702	0.112508	0.203476	PEX3	protein_coding
ENSG00000034713.8	3048.89	-0.0661818	0.0447661	-1.47839	0.139303	0.239538	GABARAPL2	protein_coding
ENSG00000034971.17	174.148	0.887716	0.31059	2.85816	0.00426099	0.0150425	MYOC	protein_coding
ENSG00000035115.22	3367.93	-0.550948	0.0740282	-7.4424	9.8873e-14	1.05895e-11	SH3YL1	protein_coding
ENSG00000035141.8	3329.42	-0.310571	0.0546493	-5.68298	1.32368e-08	3.19452e-07	FAM136A	protein_coding
ENSG00000035403.18	18579.1	0.3211	0.0852458	3.76675	0.000165388	0.00102357	VCL	protein_coding
ENSG00000035499.13	1077.71	-0.3334	0.0964163	-3.45792	0.000544367	0.00276586	DEPDC1B	protein_coding
ENSG00000035664.11	651.291	-0.173592	0.104939	-1.65421	0.098084	0.18314	DAPK2	protein_coding
ENSG00000035681.9	2232.72	-0.0790697	0.0515198	-1.53474	0.124847	0.220579	NSMAF	protein_coding
ENSG00000035687.10	2815.41	-0.151379	0.0432142	-3.503	0.000460048	0.00240698	ADSS2	protein_coding
ENSG00000035720.8	101.064	1.21606	0.171889	7.0747	1.49772e-12	1.15825e-10	STAP1	protein_coding
ENSG00000035862.12	15939.8	0.708807	0.0994339	7.12842	1.01526e-12	8.20113e-11	TIMP2	protein_coding
ENSG00000035928.16	2934.77	-0.0170905	0.0457745	-0.373362	0.708879	0.791194	RFC1	protein_coding
ENSG00000036054.13	2585.12	-0.0219062	0.042568	-0.514616	0.606821	0.708425	TBC1D23	protein_coding
ENSG00000036257.13	3657.33	-0.0850556	0.044802	-1.89847	0.0576336	0.120936	CUL3	protein_coding
ENSG00000036448.10	99.7182	0.188643	0.113747	1.65845	0.0972271	0.181947	MYOM2	protein_coding
ENSG00000036473.8	307.343	-0.0419022	0.290364	-0.144309	0.885256	0.921604	OTC	protein_coding
ENSG00000036530.9	53.7544	0.736343	0.114573	6.42683	1.30289e-10	5.70009e-09	CYP46A1	protein_coding
ENSG00000036549.13	2530.32	-0.0550209	0.0423783	-1.29833	0.194175	0.307757	ZZZ3	protein_coding
ENSG00000036565.15	39.1172	0.649095	0.215109	3.01752	0.00254851	0.00989211	SLC18A1	protein_coding
ENSG00000036672.16	251.157	0.15366	0.140317	1.09509	0.273477	0.398	USP2	protein_coding
ENSG00000036828.17	18.9208	1.15163	0.213953	5.38263	7.34064e-08	1.40873e-06	CASR	protein_coding
ENSG00000037042.9	677.953	0.341617	0.0746949	4.5735	4.79649e-06	5.10593e-05	TUBG2	protein_coding
ENSG00000037241.7	837.004	-0.16379	0.063282	-2.58825	0.00964637	0.0290585	RPL26L1	protein_coding
ENSG00000037280.16	985.264	0.473904	0.084796	5.58876	2.28697e-08	5.15936e-07	FLT4	protein_coding
ENSG00000037474.15	4318.92	-0.0717653	0.0593663	-1.20886	0.226718	0.345828	NSUN2	protein_coding
ENSG00000037637.11	2175.66	-0.0189141	0.0412767	-0.458228	0.646789	0.741987	FBXO42	protein_coding
ENSG00000037749.12	1074.24	0.299918	0.0658335	4.5557	5.22117e-06	5.50895e-05	MFAP3	protein_coding
ENSG00000037757.14	875.331	0.0322852	0.0714617	0.451783	0.651425	0.745711	MRI1	protein_coding
ENSG00000037897.17	749.657	-0.152648	0.0729412	-2.09275	0.0363717	0.0839998	METTL1	protein_coding
ENSG00000037965.6	214.622	-0.449427	0.168173	-2.6724	0.00753103	0.0238144	HOXC8	protein_coding
ENSG00000038002.9	896.134	-0.0806843	0.0680293	-1.18602	0.235613	0.355927	AGA	protein_coding
ENSG00000038210.14	2356.15	-0.301592	0.0600478	-5.02254	5.09933e-07	7.45713e-06	PI4K2B	protein_coding
ENSG00000038219.13	4882.18	0.0693164	0.0525941	1.31795	0.187521	0.299863	BOD1L1	protein_coding
ENSG00000038274.17	4106.3	-0.0542845	0.0517173	-1.04964	0.293883	0.419714	MAT2B	protein_coding
ENSG00000038295.8	132.68	0.962967	0.139567	6.89968	5.21195e-12	3.38371e-10	TLL1	protein_coding
ENSG00000038358.15	3167.54	-0.000344025	0.058119	-0.00591931	0.995277	0.996844	EDC4	protein_coding
ENSG00000038382.20	6423.69	0.363735	0.0698483	5.2075	1.91405e-07	3.21784e-06	TRIO	protein_coding
ENSG00000038427.16	12439.5	0.712909	0.115912	6.15041	7.72845e-10	2.66502e-08	VCAN	protein_coding
ENSG00000038532.16	2710.12	0.0423278	0.0514496	0.822704	0.410676	0.534932	CLEC16A	protein_coding
ENSG00000038945.15	1780.04	0.759489	0.121279	6.26231	3.79318e-10	1.42888e-08	MSR1	protein_coding
ENSG00000039068.19	24494.7	-0.325958	0.102613	-3.17657	0.00149027	0.00637353	CDH1	protein_coding
ENSG00000039123.16	3188.34	-0.130775	0.0510304	-2.56268	0.0103867	0.03088	MTREX	protein_coding
ENSG00000039139.9	252.481	0.170804	0.144892	1.17883	0.238465	0.359276	DNAH5	protein_coding
ENSG00000039319.17	1860.07	0.204352	0.057842	3.53294	0.000410971	0.00218986	ZFYVE16	protein_coding
ENSG00000039523.20	2906.51	0.240342	0.0654257	3.67351	0.000239246	0.00139568	RIPOR1	protein_coding
ENSG00000039537.14	166.935	0.535975	0.21539	2.48839	0.0128323	0.0366547	C6	protein_coding
ENSG00000039560.14	4283.11	0.392829	0.0734562	5.3478	8.90286e-08	1.66492e-06	RAI14	protein_coding
ENSG00000039600.11	113.39	-0.253195	0.173213	-1.46176	0.143808	0.245398	SOX30	protein_coding
ENSG00000039650.12	2034.11	-0.082967	0.0585465	-1.41711	0.15645	0.261441	PNKP	protein_coding
ENSG00000039987.7	11.8136	1.02638	0.195846	5.24074	1.59933e-07	2.75209e-06	BEST2	protein_coding
ENSG00000040199.18	834.537	0.0458158	0.0817382	0.560519	0.575126	0.682265	PHLPP2	protein_coding
ENSG00000040275.17	1056.92	-0.169253	0.065078	-2.60078	0.00930127	0.0282389	SPDL1	protein_coding
ENSG00000040341.18	2265.03	-0.153012	0.0544018	-2.81262	0.00491394	0.0168796	STAU2	protein_coding
ENSG00000040487.13	1144.73	-0.18137	0.0641174	-2.82872	0.00467344	0.0162123	SLC66A1	protein_coding
ENSG00000040531.16	1108.02	0.172081	0.0485919	3.54135	0.000398086	0.00213244	CTNS	protein_coding
ENSG00000040608.14	695.22	-0.331011	0.109846	-3.01343	0.00258316	0.0100037	RTN4R	protein_coding
ENSG00000040633.13	1755.03	-0.00373995	0.05276	-0.0708861	0.943488	0.96161	PHF23	protein_coding
ENSG00000040731.10	15.1105	1.74598	0.25562	6.83036	8.47047e-12	5.22813e-10	CDH10	protein_coding
ENSG00000040933.16	2162.69	0.387036	0.0563138	6.87284	6.29379e-12	4.02152e-10	INPP4A	protein_coding
ENSG00000041353.10	3572.83	-0.269646	0.139434	-1.93386	0.0531299	0.113432	RAB27B	protein_coding
ENSG00000041357.16	7382.18	-0.217578	0.0550707	-3.95088	7.78632e-05	0.000543337	PSMA4	protein_coding
ENSG00000041515.16	64.7574	0.426264	0.139595	3.05357	0.00226138	0.00897641	MYO16	protein_coding
ENSG00000041802.11	3031.11	-0.058918	0.0526465	-1.11912	0.263087	0.386398	LSG1	protein_coding
ENSG00000041880.14	1577.38	-0.211974	0.0783378	-2.7059	0.00681193	0.0219766	PARP3	protein_coding
ENSG00000041982.16	14918.5	0.890278	0.163399	5.44851	5.07943e-08	1.02735e-06	TNC	protein_coding
ENSG00000041988.15	497.724	-0.0625705	0.0533017	-1.17389	0.240438	0.361506	THAP3	protein_coding
ENSG00000042062.13	288.707	0.527485	0.104083	5.06794	4.02145e-07	6.09565e-06	RIPOR3	protein_coding
ENSG00000042088.14	1139.36	-0.128421	0.0485977	-2.64254	0.00822878	0.0255266	TDP1	protein_coding
ENSG00000042286.15	1716.73	-0.323752	0.0749952	-4.31698	1.58181e-05	0.000141158	AIFM2	protein_coding
ENSG00000042304.12	6.41613	0.645896	0.254651	2.5364	0.0111998	0.0328041	C2orf83	protein_coding
ENSG00000042317.17	436.348	0.0358022	0.0550602	0.650237	0.515539	0.630848	SPATA7	protein_coding
ENSG00000042429.12	318.562	-0.125852	0.0485428	-2.5926	0.0095254	0.0287781	MED17	protein_coding
ENSG00000042445.14	5038.87	-0.373764	0.0721996	-5.17681	2.25706e-07	3.71259e-06	RETSAT	protein_coding
ENSG00000042493.16	7132.08	0.0506602	0.0890461	0.568921	0.56941	0.677302	CAPG	protein_coding
ENSG00000042753.12	4375.57	-0.108485	0.0636374	-1.70474	0.0882426	0.168748	AP2S1	protein_coding
ENSG00000042781.14	33.2886	0.508195	0.145901	3.48316	0.000495537	0.0025588	USH2A	protein_coding
ENSG00000042813.8	3.02769	1.23833	0.349513	3.54301	0.000395595	0.00212126	ZPBP	protein_coding
ENSG00000042832.12	81.2813	0.439175	0.160773	2.73165	0.00630183	0.0206399	TG	protein_coding
ENSG00000042980.13	3258.4	-0.0961473	0.155476	-0.618405	0.536309	0.6487	ADAM28	protein_coding
ENSG00000043039.7	876.911	-0.659487	0.164963	-3.99779	6.39353e-05	0.000459564	BARX2	protein_coding
ENSG00000043093.15	2403.82	-0.0389175	0.0477592	-0.814869	0.415147	0.539125	DCUN1D1	protein_coding
ENSG00000043143.20	4348.65	0.333648	0.0821461	4.06164	4.87296e-05	0.000366172	JADE2	protein_coding
ENSG00000043355.12	497.07	-0.473936	0.247846	-1.91222	0.0558474	0.117941	ZIC2	protein_coding
ENSG00000043462.13	2311.72	0.607951	0.0961458	6.32322	2.56174e-10	1.01061e-08	LCP2	protein_coding
ENSG00000043514.17	798.93	-0.071799	0.0463488	-1.5491	0.121357	0.215755	TRIT1	protein_coding
ENSG00000043591.6	142.947	0.0233479	0.154752	0.150873	0.880076	0.917774	ADRB1	protein_coding
ENSG00000044012.4	30.3065	-0.672355	0.274301	-2.45116	0.0142399	0.0398484	GUCA2B	protein_coding
ENSG00000044090.10	2162.71	-0.0775242	0.0712249	-1.08844	0.2764	0.401221	CUL7	protein_coding
ENSG00000044115.21	24626.9	-0.14289	0.0580933	-2.45966	0.0139068	0.0390766	CTNNA1	protein_coding
ENSG00000044446.12	1324.12	-0.00831946	0.0663724	-0.125345	0.90025	0.931442	PHKA2	protein_coding
ENSG00000044459.15	446.804	0.248569	0.101556	2.44761	0.0143808	0.0401596	CNTLN	protein_coding
ENSG00000044524.11	967.441	1.00898	0.150436	6.70705	1.98598e-11	1.08337e-09	EPHA3	protein_coding
ENSG00000044574.8	43169.6	-0.221827	0.0554964	-3.99713	6.41141e-05	0.000460597	HSPA5	protein_coding
ENSG00000046604.13	22953.6	-0.33698	0.104847	-3.21403	0.00130886	0.0057186	DSG2	protein_coding
ENSG00000046647.13	775.534	-0.217058	0.0548608	-3.95653	7.60457e-05	0.000532421	GEMIN8	protein_coding
ENSG00000046651.15	1808.35	-0.215956	0.0564901	-3.82291	0.000131888	0.000847456	OFD1	protein_coding
ENSG00000046653.15	399.669	0.757062	0.124023	6.1042	1.03315e-09	3.44297e-08	GPM6B	protein_coding
ENSG00000046774.10	38.9751	-0.224569	0.524281	-0.428338	0.668405	0.759167	MAGEC2	protein_coding
ENSG00000046889.19	716.689	0.624847	0.108001	5.78555	7.2274e-09	1.89654e-07	PREX2	protein_coding
ENSG00000047056.16	1220.31	0.0299817	0.0519286	0.577363	0.563694	0.672421	WDR37	protein_coding
ENSG00000047188.16	2149.29	0.00163782	0.0611631	0.0267778	0.978637	0.98542	YTHDC2	protein_coding
ENSG00000047230.15	1826.76	-0.19851	0.0583676	-3.40103	0.000671325	0.00329626	CTPS2	protein_coding
ENSG00000047249.18	2609.05	-0.12566	0.0502054	-2.50293	0.0123171	0.0354546	ATP6V1H	protein_coding
ENSG00000047315.17	5405.13	-0.0782173	0.0527088	-1.48395	0.137822	0.237644	POLR2B	protein_coding
ENSG00000047346.12	1719.93	0.0936395	0.064941	1.44192	0.149326	0.252398	FAM214A	protein_coding
ENSG00000047365.12	1727.41	0.0721282	0.0831461	0.867487	0.385675	0.511217	ARAP2	protein_coding
ENSG00000047410.14	8819.15	-0.0224897	0.0492563	-0.456584	0.64797	0.742969	TPR	protein_coding
ENSG00000047457.14	1180.07	-0.362698	0.203354	-1.78358	0.0744921	0.147846	CP	protein_coding
ENSG00000047578.13	1913.63	0.055211	0.0558404	0.988729	0.322796	0.449346	KATNIP	protein_coding
ENSG00000047579.20	999.798	-0.0505592	0.0452235	-1.11799	0.263573	0.38696	DTNBP1	protein_coding
ENSG00000047597.7	1412.55	-0.295557	0.127459	-2.31883	0.0204041	0.0532423	XK	protein_coding
ENSG00000047617.15	56.2546	0.279667	0.102886	2.71822	0.00656339	0.0213345	ANO2	protein_coding
ENSG00000047621.12	999.02	0.143652	0.0496455	2.89357	0.00380895	0.0137604	C12orf4	protein_coding
ENSG00000047634.15	1833.54	-0.218026	0.0997338	-2.18608	0.0288099	0.0698844	SCML1	protein_coding
ENSG00000047644.19	2934.73	0.449511	0.0791371	5.68015	1.34576e-08	3.23591e-07	WWC3	protein_coding
ENSG00000047648.23	737.961	0.148307	0.130377	1.13753	0.255318	0.377825	ARHGAP6	protein_coding
ENSG00000047662.5	27.2074	0.150819	0.105892	1.42427	0.154368	0.258782	FAM184B	protein_coding
ENSG00000047849.21	16260.1	0.221343	0.0545292	4.05916	4.92489e-05	0.000369451	MAP4	protein_coding
ENSG00000047932.14	2239.25	-0.0712442	0.0443613	-1.606	0.108274	0.197695	GOPC	protein_coding
ENSG00000047936.11	107.207	0.198006	0.233852	0.846715	0.397154	0.522298	ROS1	protein_coding
ENSG00000048028.11	1976.63	-0.0306893	0.0546925	-0.561124	0.574713	0.681914	USP28	protein_coding
ENSG00000048052.22	1213.24	0.0170274	0.13929	0.122244	0.902706	0.933175	HDAC9	protein_coding
ENSG00000048140.18	2252.13	-0.0701838	0.0541383	-1.29638	0.194845	0.308642	TSPAN17	protein_coding
ENSG00000048162.21	1059.23	-0.336714	0.0701662	-4.79881	1.59615e-06	1.97948e-05	NOP16	protein_coding
ENSG00000048342.17	765.597	0.350761	0.0937149	3.74285	0.000181944	0.00110814	CC2D2A	protein_coding
ENSG00000048392.12	2522.61	0.035656	0.0704094	0.50641	0.612569	0.713186	RRM2B	protein_coding
ENSG00000048405.10	2148.98	-0.0873157	0.0457579	-1.90821	0.0563637	0.118788	ZNF800	protein_coding
ENSG00000048462.11	141.119	0.0746575	0.178003	0.419418	0.674911	0.76436	TNFRSF17	protein_coding
ENSG00000048471.14	1889.39	0.56807	0.0694677	8.17746	2.89879e-16	8.02308e-14	SNX29	protein_coding
ENSG00000048540.15	325.017	0.827943	0.162258	5.10262	3.3498e-07	5.22562e-06	LMO3	protein_coding
ENSG00000048544.6	3353.53	-0.144864	0.0626907	-2.31077	0.0208456	0.0541577	MRPS10	protein_coding
ENSG00000048545.16	3.40764	0.175462	0.206357	0.850283	0.395168	0.52025	GUCA1A	protein_coding
ENSG00000048649.13	4660.5	-0.00521878	0.0474942	-0.109882	0.912503	0.939994	RSF1	protein_coding
ENSG00000048707.15	5371.51	0.0691177	0.0602076	1.14799	0.250973	0.37297	VPS13D	protein_coding
ENSG00000048740.18	2525.53	0.843092	0.122186	6.90006	5.19813e-12	3.37891e-10	CELF2	protein_coding
ENSG00000048828.17	23277.1	-0.19128	0.0503952	-3.79561	0.000147281	0.000928442	FAM120A	protein_coding
ENSG00000048991.16	2989.69	-0.116564	0.0453302	-2.57145	0.0101275	0.0302409	R3HDM1	protein_coding
ENSG00000049089.15	956.121	-0.719594	0.154442	-4.65931	3.17277e-06	3.58347e-05	COL9A2	protein_coding
ENSG00000049130.16	4010.43	-0.115226	0.102231	-1.12712	0.259692	0.382562	KITLG	protein_coding
ENSG00000049167.15	646.43	-0.00449281	0.0505099	-0.0889491	0.929122	0.951505	ERCC8	protein_coding
ENSG00000049192.15	274.852	0.1278	0.108798	1.17465	0.240133	0.361189	ADAMTS6	protein_coding
ENSG00000049239.13	8910.08	0.183799	0.0695065	2.64434	0.00818505	0.0254254	H6PD	protein_coding
ENSG00000049245.13	6663.97	-0.0139476	0.0485458	-0.287309	0.773876	0.841605	VAMP3	protein_coding
ENSG00000049246.14	1460.85	0.172688	0.108272	1.59495	0.110723	0.201111	PER3	protein_coding
ENSG00000049247.14	54.1536	-0.146498	0.211684	-0.692061	0.488899	0.60735	UTS2	protein_coding
ENSG00000049249.9	351.338	0.653907	0.114578	5.70709	1.14923e-08	2.81354e-07	TNFRSF9	protein_coding
ENSG00000049283.18	2379.07	-0.651305	0.136214	-4.7815	1.73995e-06	2.13284e-05	EPN3	protein_coding
ENSG00000049323.16	6496.66	0.712328	0.116852	6.09598	1.08772e-09	3.59748e-08	LTBP1	protein_coding
ENSG00000049449.10	3422.54	-0.166815	0.0867585	-1.92275	0.0545118	0.115767	RCN1	protein_coding
ENSG00000049540.18	5099.42	0.855249	0.144854	5.9042	3.54362e-09	1.01663e-07	ELN	protein_coding
ENSG00000049541.11	1803.81	-0.112353	0.0660996	-1.69975	0.0891772	0.170078	RFC2	protein_coding
ENSG00000049618.24	7512.46	0.0830794	0.0460975	1.80225	0.0715056	0.143252	ARID1B	protein_coding
ENSG00000049656.14	7749.18	-0.0761297	0.0655344	-1.16168	0.245367	0.367067	CLPTM1L	protein_coding
ENSG00000049759.19	5348.91	-0.125645	0.0741314	-1.6949	0.0900953	0.171461	NEDD4L	protein_coding
ENSG00000049768.16	433.271	0.508919	0.104796	4.85629	1.19604e-06	1.53856e-05	FOXP3	protein_coding
ENSG00000049769.14	125.192	0.200007	0.0914846	2.18624	0.028798	0.0698685	PPP1R3F	protein_coding
ENSG00000049860.14	7286.77	-0.043104	0.060135	-0.716788	0.473505	0.593653	HEXB	protein_coding
ENSG00000049883.15	678.776	-0.0378032	0.0491541	-0.769074	0.441849	0.565052	PTCD2	protein_coding
ENSG00000050030.16	82.8105	1.03598	0.200649	5.16315	2.42823e-07	3.94969e-06	NEXMIF	protein_coding
ENSG00000050130.18	2047.37	-0.0143205	0.0525632	-0.272444	0.785281	0.849948	JKAMP	protein_coding
ENSG00000050165.18	5188.21	0.43405	0.0972327	4.46403	8.04325e-06	7.97907e-05	DKK3	protein_coding
ENSG00000050327.15	1275.77	-0.289487	0.0745588	-3.88267	0.000103317	0.000690271	ARHGEF5	protein_coding
ENSG00000050344.9	3074.95	-0.0558158	0.0897495	-0.621907	0.534003	0.646602	NFE2L3	protein_coding
ENSG00000050393.11	3431.34	-0.173238	0.0740994	-2.33792	0.0193916	0.0511278	MCUR1	protein_coding
ENSG00000050405.13	11635.5	-0.197365	0.0815653	-2.41972	0.0155324	0.0427533	LIMA1	protein_coding
ENSG00000050426.16	2732.34	-0.207977	0.0495949	-4.19353	2.7465e-05	0.00022462	LETMD1	protein_coding
ENSG00000050438.17	336.614	-0.0791791	0.134611	-0.588206	0.556394	0.666479	SLC4A8	protein_coding
ENSG00000050555.19	452.23	0.666953	0.15638	4.26494	1.99958e-05	0.000171761	LAMC3	protein_coding
ENSG00000050628.20	570.66	0.774671	0.155393	4.98523	6.18871e-07	8.82684e-06	PTGER3	protein_coding
ENSG00000050730.16	104.091	0.334111	0.129396	2.58209	0.0098204	0.0294735	TNIP3	protein_coding
ENSG00000050748.18	3060.61	-0.126292	0.0504779	-2.50192	0.0123521	0.0355397	MAPK9	protein_coding
ENSG00000050767.17	144.259	0.387754	0.123744	3.13351	0.00172726	0.00719344	COL23A1	protein_coding
ENSG00000050820.17	7715.64	-0.172813	0.0662173	-2.60979	0.0090599	0.0276305	BCAR1	protein_coding
ENSG00000051009.11	3453.75	-0.341515	0.0584787	-5.83998	5.22057e-09	1.42025e-07	FAM160A2	protein_coding
ENSG00000051108.15	8207.47	-0.00502447	0.0643322	-0.0781019	0.937747	0.957767	HERPUD1	protein_coding
ENSG00000051128.19	423.767	0.336802	0.0988504	3.40719	0.000656357	0.00323243	HOMER3	protein_coding
ENSG00000051180.17	742.928	-0.181054	0.0772115	-2.3449	0.019032	0.0504199	RAD51	protein_coding
ENSG00000051341.14	1002.79	-0.0914889	0.0994653	-0.919806	0.357674	0.48402	POLQ	protein_coding
ENSG00000051382.9	3885.72	-0.0606163	0.0590683	-1.02621	0.304794	0.431155	PIK3CB	protein_coding
ENSG00000051523.11	16026	-0.213487	0.0897117	-2.37969	0.017327	0.0467553	CYBA	protein_coding
ENSG00000051596.10	816.785	-0.227634	0.0710308	-3.20472	0.00135195	0.00587029	THOC3	protein_coding
ENSG00000051620.11	5471.2	-0.334995	0.0576137	-5.8145	6.08163e-09	1.63171e-07	HEBP2	protein_coding
ENSG00000051825.15	1334.66	0.111997	0.0614074	1.82384	0.0681768	0.137972	MPHOSPH9	protein_coding
ENSG00000052126.14	3318.8	-0.0944064	0.0689432	-1.36934	0.170894	0.27938	PLEKHA5	protein_coding
ENSG00000052344.16	9215.93	-0.288432	0.11831	-2.43792	0.014772	0.0410426	PRSS8	protein_coding
ENSG00000052723.12	2509.07	-0.0204314	0.042773	-0.477671	0.632884	0.730337	SIKE1	protein_coding
ENSG00000052749.14	2687.11	-0.121659	0.0622316	-1.95493	0.0505909	0.109186	RRP12	protein_coding
ENSG00000052795.13	3446.09	0.0394443	0.0590288	0.66822	0.503993	0.620792	FNIP2	protein_coding
ENSG00000052802.13	3549.24	-0.446928	0.0930245	-4.80441	1.55209e-06	1.92889e-05	MSMO1	protein_coding
ENSG00000052841.15	4425.53	-0.134783	0.0441987	-3.04948	0.00229237	0.0090761	TTC17	protein_coding
ENSG00000052850.8	13.1608	0.895228	0.170073	5.26379	1.41119e-07	2.46964e-06	ALX4	protein_coding
ENSG00000053108.17	84.53	-0.058329	0.233543	-0.249757	0.802775	0.86281	FSTL4	protein_coding
ENSG00000053254.16	5254.18	0.309258	0.0683743	4.52302	6.09626e-06	6.28473e-05	FOXN3	protein_coding
ENSG00000053328.8	124.605	1.01608	0.194472	5.2248	1.74339e-07	2.96506e-06	METTL24	protein_coding
ENSG00000053371.12	3258.69	-0.298664	0.0674577	-4.42743	9.53638e-06	9.22534e-05	AKR7A2	protein_coding
ENSG00000053372.5	2592.22	-0.313523	0.0603142	-5.19817	2.01263e-07	3.35887e-06	MRTO4	protein_coding
ENSG00000053438.11	171.313	0.370873	0.137648	2.69436	0.00705234	0.0225956	NNAT	protein_coding
ENSG00000053501.13	885.263	-0.0922307	0.0658913	-1.39974	0.161591	0.267826	USE1	protein_coding
ENSG00000053524.12	100.674	0.574844	0.0891692	6.44666	1.14339e-10	5.10854e-09	MCF2L2	protein_coding
ENSG00000053702.15	282.278	0.410442	0.0831676	4.93513	8.00988e-07	1.09777e-05	NRIP2	protein_coding
ENSG00000053747.17	9763.29	0.229236	0.146016	1.56993	0.11643	0.209015	LAMA3	protein_coding
ENSG00000053770.12	2880.66	-0.159784	0.0498082	-3.20798	0.00133669	0.00581772	AP5M1	protein_coding
ENSG00000053900.11	1343.11	-0.126141	0.0440211	-2.86546	0.00416405	0.0147786	ANAPC4	protein_coding
ENSG00000053918.18	4446.81	-0.688379	0.134073	-5.13437	2.83083e-07	4.51654e-06	KCNQ1	protein_coding
ENSG00000054116.12	2525.07	-0.140861	0.04058	-3.47118	0.000518175	0.0026551	TRAPPC3	protein_coding
ENSG00000054118.15	8553.92	-0.0254162	0.0353562	-0.718861	0.472227	0.592567	THRAP3	protein_coding
ENSG00000054148.18	2937.89	-0.204229	0.0684587	-2.98325	0.00285207	0.0108518	PHPT1	protein_coding
ENSG00000054179.12	1986.35	-0.510195	0.151764	-3.36176	0.00077448	0.00370587	ENTPD2	protein_coding
ENSG00000054219.11	1644.14	-0.188037	0.088881	-2.1156	0.0343785	0.0802995	LY75	protein_coding
ENSG00000054267.22	4004.94	-0.033161	0.0521146	-0.636309	0.524575	0.638664	ARID4B	protein_coding
ENSG00000054277.14	127.573	-0.122702	0.0970126	-1.2648	0.205942	0.321611	OPN3	protein_coding
ENSG00000054282.16	1247.39	-0.0721902	0.0487305	-1.48142	0.138495	0.238507	SDCCAG8	protein_coding
ENSG00000054356.14	152.799	0.933785	0.212723	4.38968	1.13519e-05	0.000107004	PTPRN	protein_coding
ENSG00000054392.13	292.549	0.0826209	0.098491	0.838868	0.401543	0.526328	HHAT	protein_coding
ENSG00000054523.18	5041.44	0.1412	0.0568734	2.4827	0.013039	0.037118	KIF1B	protein_coding
ENSG00000054598.9	2111.22	0.0755539	0.131752	0.573455	0.566336	0.674563	FOXC1	protein_coding
ENSG00000054611.14	2450.35	-0.0285348	0.0455419	-0.626562	0.530946	0.644133	TBC1D22A	protein_coding
ENSG00000054654.19	12744.6	0.0515655	0.0875063	0.589277	0.555675	0.665785	SYNE2	protein_coding
ENSG00000054690.14	2206.87	-0.353568	0.0866479	-4.08051	4.49369e-05	0.000341389	PLEKHH1	protein_coding
ENSG00000054793.14	10552.7	-0.0419015	0.0815805	-0.513622	0.607516	0.708935	ATP9A	protein_coding
ENSG00000054796.13	1.51058	0.890452	0.389585	2.28564	0.0222753	0.0570907	SPO11	protein_coding
ENSG00000054803.4	14.9595	0.881244	0.207346	4.2501	2.13673e-05	0.000181584	CBLN4	protein_coding
ENSG00000054938.16	2820.78	1.23203	0.20681	5.95728	2.56466e-09	7.62828e-08	CHRDL2	protein_coding
ENSG00000054965.11	3988.49	0.177882	0.053955	3.29686	0.000977731	0.00448083	FAM168A	protein_coding
ENSG00000054967.13	485.021	0.204251	0.0780638	2.61647	0.00888447	0.0271727	RELT	protein_coding
ENSG00000054983.17	4026.42	-0.15171	0.0955165	-1.58831	0.112215	0.203107	GALC	protein_coding
ENSG00000055044.11	3771.68	-0.240916	0.0543157	-4.43548	9.18654e-06	8.94341e-05	NOP58	protein_coding
ENSG00000055070.17	6882.16	-0.0308529	0.0467794	-0.659541	0.509549	0.625759	SZRD1	protein_coding
ENSG00000055118.16	1495.44	0.516961	0.182144	2.83819	0.00453697	0.0158297	KCNH2	protein_coding
ENSG00000055130.17	4164.8	-0.06792	0.0446785	-1.52019	0.128462	0.225527	CUL1	protein_coding
ENSG00000055147.19	1076.11	0.102747	0.0445284	2.30744	0.0210302	0.0545537	FAM114A2	protein_coding
ENSG00000055163.20	2220.38	0.598942	0.105483	5.6781	1.36202e-08	3.27203e-07	CYFIP2	protein_coding
ENSG00000055208.19	5727.75	0.128055	0.0448669	2.8541	0.00431595	0.0151976	TAB2	protein_coding
ENSG00000055211.14	1946.22	0.120655	0.0476525	2.53199	0.0113418	0.0331665	GINM1	protein_coding
ENSG00000055332.18	7869.04	0.0552796	0.0573681	0.963595	0.335249	0.461925	EIF2AK2	protein_coding
ENSG00000055483.19	3557.37	-0.0671362	0.0462924	-1.45026	0.146985	0.249394	USP36	protein_coding
ENSG00000055609.19	7016.78	0.0613241	0.0568823	1.07809	0.280995	0.406042	KMT2C	protein_coding
ENSG00000055732.13	302.469	-0.149646	0.17322	-0.863909	0.387638	0.513321	MCOLN3	protein_coding
ENSG00000055813.6	41.1707	0.234915	0.158721	1.48004	0.138861	0.238995	CCDC85A	protein_coding
ENSG00000055917.16	9076.88	-0.0994642	0.0386094	-2.57617	0.00999022	0.0299041	PUM2	protein_coding
ENSG00000055950.16	2481.81	-0.161406	0.0548422	-2.9431	0.00324942	0.0120594	MRPL43	protein_coding
ENSG00000055955.17	13.4795	-0.0379087	0.143909	-0.263421	0.792226	0.855159	ITIH4	protein_coding
ENSG00000055957.11	17.4061	-0.105746	0.206444	-0.512228	0.608491	0.709805	ITIH1	protein_coding
ENSG00000056050.7	700.39	-0.064653	0.0554173	-1.16666	0.243349	0.364719	HPF1	protein_coding
ENSG00000056097.16	7268.2	-0.028768	0.0420355	-0.684375	0.493739	0.611572	ZFR	protein_coding
ENSG00000056277.16	522.788	0.0981669	0.0662089	1.48268	0.138159	0.238083	ZNF280C	protein_coding
ENSG00000056291.17	16.2571	1.10079	0.228361	4.82038	1.43285e-06	1.80002e-05	NPFFR2	protein_coding
ENSG00000056487.16	19.8147	0.517483	0.210382	2.45973	0.0139041	0.0390714	PHF21B	protein_coding
ENSG00000056558.11	1025.11	0.563039	0.0932011	6.04111	1.53054e-09	4.84857e-08	TRAF1	protein_coding
ENSG00000056586.16	4009.64	0.112966	0.0550446	2.05227	0.0401435	0.0908167	RC3H2	protein_coding
ENSG00000056736.10	1505.1	-0.137404	0.112072	-1.22604	0.220184	0.338193	IL17RB	protein_coding
ENSG00000056972.20	2955.04	-0.291752	0.0629391	-4.63547	3.56128e-06	3.96102e-05	TRAF3IP2	protein_coding
ENSG00000056998.20	662.991	-0.148267	0.13182	-1.12477	0.260687	0.383616	GYG2	protein_coding
ENSG00000057019.16	1797.02	0.336588	0.119384	2.81939	0.00481157	0.0165908	DCBLD2	protein_coding
ENSG00000057149.16	115.251	-0.090695	0.346927	-0.261424	0.793766	0.856227	SERPINB3	protein_coding
ENSG00000057252.13	2610.14	0.216332	0.0809041	2.67393	0.00749676	0.023726	SOAT1	protein_coding
ENSG00000057294.15	6158.62	-0.210921	0.0923475	-2.28399	0.0223719	0.057279	PKP2	protein_coding
ENSG00000057468.7	23.8942	-0.317943	0.172615	-1.84193	0.0654861	0.133625	MSH4	protein_coding
ENSG00000057593.14	95.3853	0.0781744	0.236361	0.330741	0.74084	0.816446	F7	protein_coding
ENSG00000057608.17	17121.7	-0.181413	0.0515442	-3.51956	0.00043227	0.00228139	GDI2	protein_coding
ENSG00000057657.17	3491.52	0.159287	0.0943194	1.6888	0.0912578	0.173173	PRDM1	protein_coding
ENSG00000057663.16	2673.3	-0.181614	0.0637666	-2.84811	0.00439799	0.0154308	ATG5	protein_coding
ENSG00000057704.13	1647.41	0.271315	0.106407	2.54977	0.0107794	0.031811	TMCC3	protein_coding
ENSG00000057757.10	1844.14	-0.251277	0.047615	-5.27726	1.3113e-07	2.31711e-06	PITHD1	protein_coding
ENSG00000057935.14	2483.87	-0.181069	0.0456855	-3.96337	7.38989e-05	0.00052023	MTA3	protein_coding
ENSG00000058056.9	1147.25	0.256143	0.083364	3.07258	0.00212217	0.00852679	USP13	protein_coding
ENSG00000058063.16	6007.13	0.0033183	0.0688218	0.0482159	0.961544	0.97407	ATP11B	protein_coding
ENSG00000058085.15	14381.1	0.318431	0.139262	2.28656	0.0222213	0.0569802	LAMC2	protein_coding
ENSG00000058091.17	1178.48	0.647981	0.112906	5.7391	9.51813e-09	2.40293e-07	CDK14	protein_coding
ENSG00000058262.10	19486.2	-0.0573291	0.0544988	-1.05193	0.29283	0.418576	SEC61A1	protein_coding
ENSG00000058272.19	5838.9	0.207657	0.071817	2.89147	0.00383448	0.0138349	PPP1R12A	protein_coding
ENSG00000058335.16	142.642	-0.190942	0.155258	-1.22984	0.218757	0.336538	RASGRF1	protein_coding
ENSG00000058404.20	54.2577	0.0531877	0.168335	0.315964	0.75203	0.825306	CAMK2B	protein_coding
ENSG00000058453.17	1112.56	0.0296113	0.067373	0.439513	0.66029	0.752811	CROCC	protein_coding
ENSG00000058600.16	2322.65	-0.129671	0.0425048	-3.05074	0.0022828	0.0090423	POLR3E	protein_coding
ENSG00000058668.15	12252.4	0.62139	0.118016	5.26529	1.39972e-07	2.45356e-06	ATP2B4	protein_coding
ENSG00000058673.17	22.7136	0.031571	0.085135	0.370835	0.71076	0.792586	ZC3H11A	protein_coding
ENSG00000058729.11	1073.11	-0.16317	0.0513501	-3.1776	0.00148498	0.00635399	RIOK2	protein_coding
ENSG00000058799.15	1670.07	-0.00367659	0.0455217	-0.0807657	0.935628	0.956231	YIPF1	protein_coding
ENSG00000058804.12	3764.95	-0.247834	0.0697392	-3.55373	0.000379806	0.00204724	NDC1	protein_coding
ENSG00000058866.15	352.982	0.645775	0.150754	4.28363	1.8387e-05	0.000160218	DGKG	protein_coding
ENSG00000059122.17	1936.88	0.119112	0.0581482	2.04843	0.0405181	0.0914946	FLYWCH1	protein_coding
ENSG00000059145.19	746.635	0.195104	0.0640401	3.04659	0.00231452	0.00914451	UNKL	protein_coding
ENSG00000059377.18	1199.69	0.231351	0.104388	2.21626	0.0266739	0.0658916	TBXAS1	protein_coding
ENSG00000059378.13	4088.26	-0.0155078	0.0690185	-0.22469	0.82222	0.876776	PARP12	protein_coding
ENSG00000059573.9	8146.71	-0.306705	0.0574588	-5.33782	9.40712e-08	1.74372e-06	ALDH18A1	protein_coding
ENSG00000059588.10	2662.88	-0.1795	0.066773	-2.68822	0.0071834	0.0229428	TARBP1	protein_coding
ENSG00000059691.12	797.721	-0.192834	0.0549648	-3.50832	0.000450947	0.00236501	GATB	protein_coding
ENSG00000059728.11	5735.12	-0.123143	0.104408	-1.17945	0.23822	0.358948	MXD1	protein_coding
ENSG00000059758.8	2029.32	0.157471	0.054949	2.86577	0.00416	0.0147653	CDK17	protein_coding
ENSG00000059769.20	528.001	-0.150402	0.0517593	-2.9058	0.0036632	0.0133386	DNAJC25	protein_coding
ENSG00000059804.16	2847.71	0.615496	0.113917	5.403	6.5535e-08	1.27857e-06	SLC2A3	protein_coding
ENSG00000059915.17	830.559	0.968105	0.203305	4.76184	1.91832e-06	2.32333e-05	PSD	protein_coding
ENSG00000060069.17	1827.54	0.0181138	0.0526907	0.343777	0.731014	0.808468	CTDP1	protein_coding
ENSG00000060138.13	11758.7	0.0906154	0.0664115	1.36445	0.172425	0.281087	YBX3	protein_coding
ENSG00000060140.9	536.781	-0.459566	0.128981	-3.56305	0.000366575	0.00198651	STYK1	protein_coding
ENSG00000060237.18	17408.4	0.269643	0.0665433	4.05214	5.07518e-05	0.000378942	WNK1	protein_coding
ENSG00000060339.14	5518.96	-0.229763	0.0459218	-5.00335	5.63428e-07	8.1242e-06	CCAR1	protein_coding
ENSG00000060491.16	4573.62	-0.0855923	0.0647431	-1.32203	0.186159	0.298188	OGFR	protein_coding
ENSG00000060558.4	680.954	0.133756	0.123063	1.08689	0.277085	0.401983	GNA15	protein_coding
ENSG00000060566.14	752.917	0.0564531	0.240852	0.23439	0.814683	0.87144	CREB3L3	protein_coding
ENSG00000060642.11	1008.3	-0.21108	0.0505936	-4.17207	3.01845e-05	0.000243528	PIGV	protein_coding
ENSG00000060656.20	3396.52	0.072054	0.138662	0.519639	0.603315	0.705661	PTPRU	protein_coding
ENSG00000060688.13	1924.23	-0.0979683	0.0467585	-2.0952	0.0361535	0.0835988	SNRNP40	protein_coding
ENSG00000060709.15	234.462	0.542083	0.214684	2.52502	0.011569	0.0337108	RIMBP2	protein_coding
ENSG00000060718.22	1838.08	0.407169	0.214489	1.89832	0.0576538	0.120968	COL11A1	protein_coding
ENSG00000060749.16	3575.24	-0.0190788	0.0686828	-0.277782	0.78118	0.846936	QSER1	protein_coding
ENSG00000060762.19	2177.13	-0.430439	0.0703596	-6.11771	9.49295e-10	3.18981e-08	MPC1	protein_coding
ENSG00000060971.19	1915.2	-0.322715	0.059326	-5.43968	5.3375e-08	1.06968e-06	ACAA1	protein_coding
ENSG00000060982.15	1584.14	1.0323	0.119861	8.61246	7.15062e-18	3.41845e-15	BCAT1	protein_coding
ENSG00000061273.18	4785.91	0.258191	0.0525512	4.91313	8.96325e-07	1.20483e-05	HDAC7	protein_coding
ENSG00000061337.15	869.853	0.735884	0.104595	7.03556	1.98462e-12	1.46993e-10	LZTS1	protein_coding
ENSG00000061455.11	180.279	0.789011	0.133337	5.91741	3.27057e-09	9.43742e-08	PRDM6	protein_coding
ENSG00000061492.12	2.67552	0.780099	0.372439	2.09457	0.0362091	0.0837126	WNT8A	protein_coding
ENSG00000061656.10	439.501	-0.071094	0.108367	-0.656047	0.511794	0.627666	SPAG4	protein_coding
ENSG00000061676.15	14503.4	-0.0918772	0.0504487	-1.8212	0.0685765	0.138654	NCKAP1	protein_coding
ENSG00000061794.13	5563.7	-0.280597	0.0860951	-3.25915	0.00111747	0.00501231	MRPS35	protein_coding
ENSG00000061918.14	1645.42	0.780163	0.105851	7.37039	1.70124e-13	1.70405e-11	GUCY1B1	protein_coding
ENSG00000061936.10	2576.88	-0.0519492	0.0393665	-1.31963	0.186958	0.299139	SFSWAP	protein_coding
ENSG00000061938.20	4307.56	-0.149969	0.084286	-1.77929	0.0751924	0.148919	TNK2	protein_coding
ENSG00000061987.16	3089.7	0.0255022	0.055912	0.456114	0.648308	0.743276	MON2	protein_coding
ENSG00000062038.14	3417.58	-0.0452224	0.146702	-0.30826	0.757885	0.829361	CDH3	protein_coding
ENSG00000062096.15	5.99021	0.630204	0.222498	2.8324	0.00462007	0.0160632	ARSF	protein_coding
ENSG00000062194.16	4217.13	-0.103841	0.0414075	-2.50779	0.0121489	0.0350683	GPBP1	protein_coding
ENSG00000062282.15	1515.37	-0.361438	0.107597	-3.35919	0.000781703	0.00373432	DGAT2	protein_coding
ENSG00000062370.17	228.611	-0.0318217	0.081024	-0.392745	0.694508	0.779953	ZNF112	protein_coding
ENSG00000062485.19	12979.8	-0.176561	0.0504935	-3.4967	0.000471044	0.00245352	CS	protein_coding
ENSG00000062524.16	460.287	-0.562908	0.171617	-3.28002	0.00103799	0.00470517	LTK	protein_coding
ENSG00000062582.14	15.6169	0.139653	0.0932425	1.49774	0.1342	0.232967	MRPS24	protein_coding
ENSG00000062598.18	2580.32	0.112302	0.0499726	2.24726	0.0246232	0.0617836	ELMO2	protein_coding
ENSG00000062650.19	4490.89	-0.103839	0.0485915	-2.13698	0.0325997	0.0770689	WAPL	protein_coding
ENSG00000062716.13	12759.7	-0.128348	0.0664697	-1.93093	0.0534917	0.114061	VMP1	protein_coding
ENSG00000062725.10	2532.64	0.100164	0.044175	2.26745	0.0233628	0.059224	APPBP2	protein_coding
ENSG00000062822.15	1982.98	0.173678	0.0881886	1.96939	0.0489078	0.106361	POLD1	protein_coding
ENSG00000063015.20	47.352	0.607572	0.146394	4.15025	3.32113e-05	0.000264059	SEZ6	protein_coding
ENSG00000063046.18	16425.6	-0.172082	0.0514652	-3.34367	0.000826794	0.00390819	EIF4B	protein_coding
ENSG00000063127.16	97.0349	0.591414	0.131477	4.49824	6.85173e-06	6.94778e-05	SLC6A16	protein_coding
ENSG00000063169.11	2482.81	0.113339	0.0592187	1.91391	0.0556318	0.117599	BICRA	protein_coding
ENSG00000063176.16	1394.46	-0.0378724	0.0836497	-0.45275	0.650729	0.745227	SPHK2	protein_coding
ENSG00000063177.13	45214.8	-0.282699	0.0701454	-4.03018	5.57339e-05	0.0004102	RPL18	protein_coding
ENSG00000063180.9	278.661	0.385665	0.0990755	3.89264	9.91588e-05	0.000666641	CA11	protein_coding
ENSG00000063241.8	2580.23	-0.201507	0.0737405	-2.73266	0.00628261	0.0205898	ISOC2	protein_coding
ENSG00000063244.13	9558.62	-0.0455007	0.0559249	-0.813604	0.415872	0.539853	U2AF2	protein_coding
ENSG00000063245.15	16783	-0.13944	0.0680657	-2.04861	0.0405006	0.0914589	EPN1	protein_coding
ENSG00000063322.15	3678.48	0.190962	0.0563065	3.39146	0.000695206	0.00338884	MED29	protein_coding
ENSG00000063438.19	14.793	0.127315	0.143954	0.884414	0.376473	0.501992	AHRR	protein_coding
ENSG00000063515.3	1.78495	1.37488	0.28316	4.85547	1.20103e-06	1.54272e-05	GSC2	protein_coding
ENSG00000063587.15	2181.22	0.0936297	0.0555043	1.68689	0.0916243	0.173687	ZNF275	protein_coding
ENSG00000063601.17	2175.19	0.0544692	0.054343	1.00232	0.316188	0.442694	MTMR1	protein_coding
ENSG00000063660.9	5366.11	0.0554934	0.109726	0.505745	0.613035	0.713586	GPC1	protein_coding
ENSG00000063761.16	728	-0.150432	0.0519929	-2.89332	0.00381191	0.0137677	ADCK1	protein_coding
ENSG00000063854.13	1499.84	-0.0119156	0.0525657	-0.226681	0.820672	0.875532	HAGH	protein_coding
ENSG00000063978.16	4562.16	0.0316881	0.0434848	0.728717	0.466175	0.586842	RNF4	protein_coding
ENSG00000064012.22	3059.85	-0.197688	0.0560161	-3.52912	0.00041695	0.00221611	CASP8	protein_coding
ENSG00000064042.18	1184.14	0.117009	0.110932	1.05478	0.291525	0.417166	LIMCH1	protein_coding
ENSG00000064102.15	1936.28	0.0270841	0.0794457	0.340913	0.733169	0.810238	INTS13	protein_coding
ENSG00000064115.11	4923.12	-0.0596864	0.0889779	-0.670801	0.502347	0.619157	TM7SF3	protein_coding
ENSG00000064195.7	88.3265	0.162784	0.294172	0.553363	0.580015	0.686214	DLX3	protein_coding
ENSG00000064199.7	296.716	-0.197871	0.0722975	-2.73689	0.00620227	0.0203811	SPA17	protein_coding
ENSG00000064201.16	89.1324	0.415058	0.158938	2.61145	0.00901596	0.0275157	TSPAN32	protein_coding
ENSG00000064205.10	121.8	1.23268	0.191008	6.45354	1.09264e-10	4.911e-09	CCN5	protein_coding
ENSG00000064218.5	15.7305	0.620765	0.231535	2.68109	0.00733835	0.0233258	DMRT3	protein_coding
ENSG00000064225.12	294.002	0.422075	0.0966783	4.36577	1.26676e-05	0.000117343	ST3GAL6	protein_coding
ENSG00000064270.13	1744.07	-0.448888	0.157009	-2.859	0.00424978	0.015011	ATP2C2	protein_coding
ENSG00000064300.9	626.207	2.02733	0.210616	9.6257	6.22795e-22	1.7743e-18	NGFR	protein_coding
ENSG00000064309.14	616.56	0.748428	0.140339	5.33302	9.65946e-08	1.77936e-06	CDON	protein_coding
ENSG00000064313.12	3350.89	-0.086568	0.0543972	-1.59141	0.111518	0.202207	TAF2	protein_coding
ENSG00000064393.16	9788.65	0.0402961	0.0890806	0.452356	0.651013	0.745418	HIPK2	protein_coding
ENSG00000064419.13	4526.97	-0.0961385	0.0421974	-2.2783	0.0227086	0.0579379	TNPO3	protein_coding
ENSG00000064489.23	1.71732	0.172024	0.208713	0.824212	0.409819	0.534185	BORCS8-MEF2B	protein_coding
ENSG00000064490.14	1313.74	-0.0873912	0.0646628	-1.35149	0.176538	0.286169	RFXANK	protein_coding
ENSG00000064545.15	1961.57	-0.0966246	0.0649587	-1.48748	0.136889	0.236448	TMEM161A	protein_coding
ENSG00000064547.14	1455.78	-0.255181	0.0755528	-3.37752	0.000731437	0.0035353	LPAR2	protein_coding
ENSG00000064601.20	15757.4	-0.152733	0.0784368	-1.94721	0.0515098	0.11076	CTSA	protein_coding
ENSG00000064607.17	3840.79	0.00157895	0.0510496	0.0309298	0.975326	0.98329	SUGP2	protein_coding
ENSG00000064651.14	15466.4	-0.131341	0.120837	-1.08693	0.277067	0.401967	SLC12A2	protein_coding
ENSG00000064652.11	644.702	-0.0885614	0.0713478	-1.24126	0.214508	0.331668	SNX24	protein_coding
ENSG00000064655.19	711.349	0.0907041	0.213133	0.425575	0.670417	0.760976	EYA2	protein_coding
ENSG00000064666.15	8030.41	0.113663	0.0735181	1.54606	0.12209	0.216787	CNN2	protein_coding
ENSG00000064687.13	1799.64	-0.045039	0.0874904	-0.514788	0.606701	0.708362	ABCA7	protein_coding
ENSG00000064692.20	552.799	0.439083	0.190616	2.3035	0.0212508	0.0549877	SNCAIP	protein_coding
ENSG00000064703.12	1102.05	-0.00922589	0.0400638	-0.23028	0.817874	0.873574	DDX20	protein_coding
ENSG00000064726.10	4284.94	-0.0539661	0.0458388	-1.1773	0.239075	0.359968	BTBD1	protein_coding
ENSG00000064763.11	1570.92	-0.161195	0.107774	-1.49568	0.134736	0.23364	FAR2	protein_coding
ENSG00000064787.13	4091.45	-0.67239	0.175922	-3.82208	0.000132328	0.000849768	BCAS1	protein_coding
ENSG00000064835.11	3.93247	0.0748277	0.14642	0.511048	0.609318	0.710431	POU1F1	protein_coding
ENSG00000064886.14	304.988	0.860576	0.17178	5.00974	5.45034e-07	7.89578e-06	CHI3L2	protein_coding
ENSG00000064932.16	8003.67	0.0863344	0.0679399	1.27075	0.203819	0.319224	SBNO2	protein_coding
ENSG00000064933.18	1021.59	-0.113944	0.0524332	-2.17314	0.0297701	0.0716533	PMS1	protein_coding
ENSG00000064961.19	3372.06	-0.147026	0.0551559	-2.66564	0.00768409	0.0241937	HMG20B	protein_coding
ENSG00000064989.13	2218.14	0.48241	0.0970943	4.96847	6.74817e-07	9.5011e-06	CALCRL	protein_coding
ENSG00000064995.18	1018.23	-0.119021	0.0490337	-2.42732	0.0152108	0.0420323	TAF11	protein_coding
ENSG00000064999.15	4133.73	0.135736	0.0596043	2.27729	0.0227688	0.0580783	ANKS1A	protein_coding
ENSG00000065000.19	12934.8	-0.0552648	0.043284	-1.2768	0.201674	0.316694	AP3D1	protein_coding
ENSG00000065029.15	1435.43	-0.0352471	0.0498758	-0.706698	0.479754	0.599291	ZNF76	protein_coding
ENSG00000065054.14	4539.83	0.00607319	0.0797015	0.0761992	0.939261	0.95875	SLC9A3R2	protein_coding
ENSG00000065057.9	905.35	-0.20038	0.0773426	-2.59081	0.00957515	0.0289019	NTHL1	protein_coding
ENSG00000065060.17	2254.19	0.112981	0.0570679	1.97977	0.0477291	0.104311	UHRF1BP1	protein_coding
ENSG00000065135.12	5741.84	-0.102867	0.0417374	-2.46462	0.0137159	0.0386455	GNAI3	protein_coding
ENSG00000065150.21	11859.3	-0.0892827	0.0623348	-1.43231	0.152056	0.255779	IPO5	protein_coding
ENSG00000065154.12	7255.77	-0.253229	0.102045	-2.48154	0.0130816	0.0372191	OAT	protein_coding
ENSG00000065183.16	2167.7	-0.204279	0.0605065	-3.37615	0.000735087	0.00354838	WDR3	protein_coding
ENSG00000065243.20	4319.47	-0.164723	0.056044	-2.93918	0.00329083	0.0121887	PKN2	protein_coding
ENSG00000065268.11	2574.46	-0.182458	0.0683383	-2.66992	0.00758699	0.0239468	WDR18	protein_coding
ENSG00000065308.5	3954.7	0.320347	0.0630345	5.08209	3.73301e-07	5.71493e-06	TRAM2	protein_coding
ENSG00000065320.9	2003.24	0.696571	0.160309	4.34518	1.39163e-05	0.000126919	NTN1	protein_coding
ENSG00000065325.13	133.114	1.07699	0.178734	6.02566	1.68423e-09	5.25942e-08	GLP2R	protein_coding
ENSG00000065328.17	814.295	-0.118305	0.100762	-1.1741	0.240353	0.361417	MCM10	protein_coding
ENSG00000065357.20	2295.87	0.0526281	0.0970546	0.542253	0.587644	0.692601	DGKA	protein_coding
ENSG00000065361.16	20829.9	-0.346135	0.083417	-4.14945	3.33272e-05	0.00026486	ERBB3	protein_coding
ENSG00000065371.17	2.61761	0.698618	0.262946	2.65688	0.00788665	0.0246807	ROPN1	protein_coding
ENSG00000065413.20	1076.26	0.773683	0.100495	7.6987	1.37457e-14	2.03619e-12	ANKRD44	protein_coding
ENSG00000065427.15	8264.92	-0.17312	0.0518393	-3.33955	0.000839136	0.00395303	KARS1	protein_coding
ENSG00000065457.10	1449.9	-0.0230174	0.0500111	-0.460245	0.64534	0.740752	ADAT1	protein_coding
ENSG00000065485.20	2098.14	-0.175829	0.0663983	-2.64809	0.00809476	0.0252165	PDIA5	protein_coding
ENSG00000065491.8	1123.23	-0.14292	0.0538463	-2.65421	0.00794932	0.0248296	TBC1D22B	protein_coding
ENSG00000065518.8	6582.69	-0.242878	0.0620933	-3.91151	9.17221e-05	0.000623419	NDUFB4	protein_coding
ENSG00000065526.12	9029.08	-0.000955274	0.0459372	-0.0207952	0.983409	0.988654	SPEN	protein_coding
ENSG00000065534.19	21522.2	1.26791	0.184036	6.8895	5.599e-12	3.60826e-10	MYLK	protein_coding
ENSG00000065548.18	4042.36	-0.258939	0.0542212	-4.7756	1.79168e-06	2.18809e-05	ZC3H15	protein_coding
ENSG00000065559.15	1996.59	-0.00716571	0.0535262	-0.133873	0.893503	0.926959	MAP2K4	protein_coding
ENSG00000065600.13	556.313	0.0707133	0.0576555	1.22648	0.220018	0.337981	PACC1	protein_coding
ENSG00000065609.14	47.1196	1.38967	0.220428	6.30439	2.89323e-10	1.12316e-08	SNAP91	protein_coding
ENSG00000065613.15	7968.86	-0.0779665	0.0700606	-1.11284	0.265776	0.389393	SLK	protein_coding
ENSG00000065615.14	1443.18	0.0106314	0.0535233	0.198632	0.84255	0.89083	CYB5R4	protein_coding
ENSG00000065618.21	4449.64	-0.22708	0.20724	-1.09574	0.273194	0.397644	COL17A1	protein_coding
ENSG00000065621.15	1717.52	-0.412576	0.0990272	-4.1663	3.09589e-05	0.000248821	GSTO2	protein_coding
ENSG00000065665.21	460.845	0.104806	0.0682203	1.53629	0.124467	0.220038	SEC61A2	protein_coding
ENSG00000065675.15	271.224	0.333158	0.13536	2.46128	0.0138442	0.0389465	PRKCQ	protein_coding
ENSG00000065717.15	1543.56	0.20252	0.110646	1.83035	0.0671983	0.136381	TLE2	protein_coding
ENSG00000065802.12	1203.96	0.181013	0.0535607	3.37958	0.000725967	0.00351241	ASB1	protein_coding
ENSG00000065809.13	7246.72	-0.242751	0.110458	-2.19768	0.0279718	0.0682735	FAM107B	protein_coding
ENSG00000065833.9	1744.36	-0.402709	0.108786	-3.70184	0.000214045	0.00127201	ME1	protein_coding
ENSG00000065882.16	4679.31	0.283315	0.0672844	4.21071	2.54573e-05	0.000210988	TBC1D1	protein_coding
ENSG00000065883.16	5045.19	-0.064236	0.0384462	-1.6708	0.0947604	0.178403	CDK13	protein_coding
ENSG00000065911.13	3731.69	-0.232393	0.071051	-3.27079	0.00107248	0.0048361	MTHFD2	protein_coding
ENSG00000065923.10	2249.23	0.27286	0.0988678	2.75985	0.00578278	0.0192237	SLC9A7	protein_coding
ENSG00000065970.9	2334.01	0.103444	0.0533061	1.94057	0.0523107	0.112074	FOXJ2	protein_coding
ENSG00000065978.19	33232.1	-0.183056	0.0513487	-3.56495	0.000363927	0.00197481	YBX1	protein_coding
ENSG00000065989.16	1870.47	-0.00042788	0.0800323	-0.00534634	0.995734	0.997026	PDE4A	protein_coding
ENSG00000066027.12	4928.56	-0.257757	0.0452768	-5.69292	1.24885e-08	3.02782e-07	PPP2R5A	protein_coding
ENSG00000066032.18	24.224	0.477737	0.235351	2.0299	0.0423671	0.0947181	CTNNA2	protein_coding
ENSG00000066044.15	5211.55	-0.0633551	0.0382324	-1.65711	0.0974979	0.182317	ELAVL1	protein_coding
ENSG00000066056.14	1598.58	0.610772	0.092519	6.60158	4.06798e-11	2.053e-09	TIE1	protein_coding
ENSG00000066084.13	4864.13	0.0244647	0.0585917	0.417546	0.676279	0.765448	DIP2B	protein_coding
ENSG00000066117.15	4671.41	0.0155654	0.048303	0.322246	0.747267	0.821314	SMARCD1	protein_coding
ENSG00000066135.13	995.987	-0.0887888	0.0473191	-1.87639	0.0606022	0.12582	KDM4A	protein_coding
ENSG00000066136.20	3043.06	-0.130089	0.0373996	-3.47836	0.000504498	0.00259581	NFYC	protein_coding
ENSG00000066185.13	151.298	-0.282533	0.0976437	-2.89351	0.00380964	0.0137613	ZMYND12	protein_coding
ENSG00000066230.12	1698.25	-0.0392314	0.228343	-0.171809	0.863588	0.905963	SLC9A3	protein_coding
ENSG00000066248.15	768.8	-0.47098	0.112536	-4.18515	2.84972e-05	0.000231943	NGEF	protein_coding
ENSG00000066279.18	2782.38	-0.183638	0.0942264	-1.9489	0.0513076	0.110402	ASPM	protein_coding
ENSG00000066294.15	1492.81	0.859379	0.115425	7.44538	9.66689e-14	1.04171e-11	CD84	protein_coding
ENSG00000066322.15	6950.16	-0.206036	0.0612924	-3.36152	0.000775139	0.00370802	ELOVL1	protein_coding
ENSG00000066336.12	2140.38	0.595543	0.107038	5.56383	2.63924e-08	5.84377e-07	SPI1	protein_coding
ENSG00000066379.15	785.764	-0.306833	0.0679231	-4.51736	6.26167e-06	6.43381e-05	POLR1H	protein_coding
ENSG00000066382.16	93.1208	0.662524	0.132145	5.0136	5.34223e-07	7.76716e-06	MPPED2	protein_coding
ENSG00000066405.13	45268.1	-0.437346	0.230818	-1.89477	0.0581233	0.12173	CLDN18	protein_coding
ENSG00000066422.5	1927.29	-0.0211133	0.0433759	-0.486753	0.626434	0.724994	ZBTB11	protein_coding
ENSG00000066427.24	1391.04	0.0980422	0.0439848	2.229	0.0258138	0.064189	ATXN3	protein_coding
ENSG00000066455.13	3343.24	-0.109399	0.0408476	-2.67822	0.00740141	0.0234836	GOLGA5	protein_coding
ENSG00000066468.23	3810.43	0.125485	0.154802	0.810618	0.417585	0.541556	FGFR2	protein_coding
ENSG00000066557.6	1050.93	-0.124852	0.0452771	-2.75751	0.00582432	0.0193373	LRRC40	protein_coding
ENSG00000066583.12	1862.77	-0.185456	0.058395	-3.17589	0.00149379	0.00638492	ISOC1	protein_coding
ENSG00000066629.18	1523.8	0.869669	0.1264	6.8803	5.97268e-12	3.83031e-10	EML1	protein_coding
ENSG00000066651.20	981.768	-0.319975	0.0619248	-5.16715	2.3769e-07	3.87939e-06	TRMT11	protein_coding
ENSG00000066654.14	3192.97	-0.0653204	0.0432588	-1.50999	0.131045	0.228863	THUMPD1	protein_coding
ENSG00000066697.15	919.934	0.0726014	0.0503688	1.4414	0.149473	0.252614	MSANTD3	protein_coding
ENSG00000066735.14	1361.58	0.21054	0.171043	1.23092	0.218355	0.336054	KIF26A	protein_coding
ENSG00000066739.12	2729.23	0.0608882	0.0563599	1.08035	0.279988	0.405037	ATG2B	protein_coding
ENSG00000066777.9	6086.58	-0.181594	0.0630756	-2.879	0.00398944	0.0142784	ARFGEF1	protein_coding
ENSG00000066813.14	8.79084	1.24502	0.229917	5.41508	6.12597e-08	1.2088e-06	ACSM2B	protein_coding
ENSG00000066827.16	704.816	0.0648657	0.0574245	1.12958	0.258652	0.381428	ZFAT	protein_coding
ENSG00000066855.16	2276.43	-0.294135	0.062749	-4.68748	2.76583e-06	3.18613e-05	MTFR1	protein_coding
ENSG00000066923.17	277.84	0.339533	0.124416	2.72902	0.00635229	0.0207677	STAG3	protein_coding
ENSG00000066926.12	1233.31	0.105015	0.0643659	1.63154	0.102777	0.189955	FECH	protein_coding
ENSG00000066933.16	2148.72	0.231763	0.0656713	3.52914	0.000416911	0.00221611	MYO9A	protein_coding
ENSG00000067048.17	1216.46	0.626797	0.262805	2.38503	0.0170778	0.0462082	DDX3Y	protein_coding
ENSG00000067057.18	7334.73	-0.156687	0.0890218	-1.76009	0.0783921	0.153833	PFKP	protein_coding
ENSG00000067064.11	3309.39	-0.431563	0.0772445	-5.58697	2.3106e-08	5.20152e-07	IDI1	protein_coding
ENSG00000067066.17	5958.8	0.112814	0.0588531	1.91688	0.0552533	0.117001	SP100	protein_coding
ENSG00000067082.15	13633.8	0.0212724	0.0718533	0.296053	0.767189	0.836704	KLF6	protein_coding
ENSG00000067113.17	1961.17	0.377055	0.0866701	4.35047	1.35847e-05	0.000124348	PLPP1	protein_coding
ENSG00000067141.17	6153.28	0.0189285	0.0881625	0.2147	0.830001	0.882369	NEO1	protein_coding
ENSG00000067167.8	17894.4	-0.0226083	0.0674511	-0.335181	0.737488	0.813541	TRAM1	protein_coding
ENSG00000067177.15	956.454	-0.0261181	0.112596	-0.231963	0.816567	0.872639	PHKA1	protein_coding
ENSG00000067182.8	8093.21	0.0203283	0.0569512	0.356942	0.721135	0.800691	TNFRSF1A	protein_coding
ENSG00000067191.16	494.873	-0.0978693	0.107873	-0.907268	0.364265	0.490415	CACNB1	protein_coding
ENSG00000067208.14	1962.4	0.0625556	0.0512175	1.22137	0.221946	0.340246	EVI5	protein_coding
ENSG00000067221.14	674.823	-0.0459645	0.065943	-0.697034	0.485782	0.60452	STOML1	protein_coding
ENSG00000067225.18	68789.8	-0.204681	0.0760925	-2.68989	0.00714751	0.0228434	PKM	protein_coding
ENSG00000067248.10	2246.8	-0.0900915	0.0459466	-1.96079	0.0499039	0.107969	DHX29	protein_coding
ENSG00000067334.14	3058.5	-0.100574	0.040656	-2.47377	0.0133694	0.0378802	DNTTIP2	protein_coding
ENSG00000067365.15	716.112	0.0369356	0.0428274	0.862429	0.388452	0.514106	METTL22	protein_coding
ENSG00000067369.14	2272.73	0.105158	0.0568086	1.8511	0.0641549	0.131626	TP53BP1	protein_coding
ENSG00000067445.21	229.733	0.956777	0.107331	8.91424	4.91166e-19	4.30482e-16	TRO	protein_coding
ENSG00000067533.6	1732.72	-0.1593	0.0542035	-2.93892	0.00329359	0.0121972	RRP15	protein_coding
ENSG00000067560.13	30324.4	-0.0587979	0.0444429	-1.323	0.185836	0.297782	RHOA	protein_coding
ENSG00000067596.12	4051.57	0.0750241	0.0458495	1.63631	0.101774	0.188544	DHX8	protein_coding
ENSG00000067606.17	1339.25	-0.266639	0.0726407	-3.67066	0.000241925	0.00140872	PRKCZ	protein_coding
ENSG00000067646.12	428.389	0.276617	0.275529	1.00395	0.315404	0.441979	ZFY	protein_coding
ENSG00000067704.10	8350.19	-0.302221	0.0568352	-5.3175	1.05202e-07	1.91229e-06	IARS2	protein_coding
ENSG00000067715.14	489.598	0.206825	0.195528	1.05778	0.290158	0.415718	SYT1	protein_coding
ENSG00000067798.16	218.328	1.09181	0.141269	7.72858	1.08749e-14	1.64333e-12	NAV3	protein_coding
ENSG00000067829.19	4358.34	-0.150366	0.0599737	-2.5072	0.0121693	0.0351118	IDH3G	protein_coding
ENSG00000067836.13	531.433	-0.183299	0.0670946	-2.73195	0.00629606	0.0206249	ROGDI	protein_coding
ENSG00000067840.12	251.174	0.940384	0.177033	5.31192	1.08475e-07	1.96296e-06	PDZD4	protein_coding
ENSG00000067842.17	8.03272	1.23595	0.201627	6.12988	8.79438e-10	2.98111e-08	ATP2B3	protein_coding
ENSG00000067900.8	6179.86	0.0221234	0.056377	0.39242	0.694748	0.780127	ROCK1	protein_coding
ENSG00000067955.15	3721.94	-0.136078	0.0574004	-2.37068	0.0177556	0.0476969	CBFB	protein_coding
ENSG00000067992.16	3124.7	0.250508	0.0822105	3.04716	0.00231015	0.00913049	PDK3	protein_coding
ENSG00000068001.14	2268.98	0.138482	0.0534886	2.589	0.00962543	0.0290203	HYAL2	protein_coding
ENSG00000068024.17	2083.25	0.278228	0.0880024	3.1616	0.00156904	0.0066461	HDAC4	protein_coding
ENSG00000068028.17	1388.81	-0.158231	0.0520202	-3.04172	0.00235233	0.00926606	RASSF1	protein_coding
ENSG00000068078.20	2921.52	-0.162235	0.158647	-1.02261	0.30649	0.432845	FGFR3	protein_coding
ENSG00000068079.8	2138.75	0.10931	0.0892992	1.22408	0.220921	0.339061	IFI35	protein_coding
ENSG00000068097.15	1221.53	0.210109	0.0488537	4.30078	1.70198e-05	0.000150575	HEATR6	protein_coding
ENSG00000068120.15	4495.88	-0.114854	0.0591616	-1.94137	0.0522138	0.111908	COASY	protein_coding
ENSG00000068137.15	1522.96	-0.0917617	0.0686869	-1.33594	0.181568	0.292411	PLEKHH3	protein_coding
ENSG00000068305.17	3937.97	0.280251	0.0689366	4.06534	4.79616e-05	0.000361237	MEF2A	protein_coding
ENSG00000068308.14	4264.53	0.105211	0.0421913	2.49366	0.0126432	0.0362219	OTUD5	protein_coding
ENSG00000068323.17	4234.45	0.190414	0.0500635	3.80346	0.000142691	0.000903405	TFE3	protein_coding
ENSG00000068354.16	1074.24	0.117207	0.0475459	2.46513	0.0136965	0.0386114	TBC1D25	protein_coding
ENSG00000068366.20	6111.11	0.178206	0.0715159	2.49184	0.0127082	0.0363773	ACSL4	protein_coding
ENSG00000068383.19	1771.08	0.191016	0.0679466	2.81127	0.00493462	0.016939	INPP5A	protein_coding
ENSG00000068394.11	1266.42	-0.0580629	0.0486804	-1.19274	0.232973	0.352821	GPKOW	protein_coding
ENSG00000068400.13	2524.28	0.0115452	0.0471393	0.244918	0.80652	0.865419	GRIPAP1	protein_coding
ENSG00000068438.15	2864.16	-0.0387545	0.0530394	-0.730674	0.464978	0.585686	FTSJ1	protein_coding
ENSG00000068489.13	2522.97	-0.17467	0.0810201	-2.15588	0.031093	0.0741669	PRR11	protein_coding
ENSG00000068615.19	554.841	0.483293	0.172827	2.7964	0.00516752	0.017571	REEP1	protein_coding
ENSG00000068650.18	11140.8	0.0682663	0.0938441	0.727443	0.466954	0.587514	ATP11A	protein_coding
ENSG00000068654.16	5549.59	-0.081904	0.0505416	-1.62053	0.105119	0.193215	POLR1A	protein_coding
ENSG00000068697.7	17494.9	-0.0762655	0.0457425	-1.66728	0.0954591	0.179398	LAPTM4A	protein_coding
ENSG00000068724.17	3309.12	0.0123377	0.0555435	0.222126	0.824216	0.878136	TTC7A	protein_coding
ENSG00000068745.15	3210.17	-0.29855	0.0494333	-6.03945	1.54641e-09	4.89297e-08	IP6K2	protein_coding
ENSG00000068781.21	5.39448	0.816844	0.204864	3.98725	6.68427e-05	0.000477135	STON1-GTF2A1L	protein_coding
ENSG00000068784.13	1125.71	-0.0935159	0.0437632	-2.13686	0.0326092	0.0770845	SRBD1	protein_coding
ENSG00000068796.19	2610.76	-0.00523881	0.0582644	-0.0899145	0.928355	0.950987	KIF2A	protein_coding
ENSG00000068831.19	497.352	1.16885	0.139615	8.37199	5.66515e-17	2.12795e-14	RASGRP2	protein_coding
ENSG00000068878.15	5864.1	-0.0147249	0.0484425	-0.303967	0.761153	0.831967	PSME4	protein_coding
ENSG00000068885.15	679.22	0.0272414	0.0664402	0.410014	0.681796	0.769886	IFT80	protein_coding
ENSG00000068903.20	3005.53	-0.0210643	0.0574755	-0.366492	0.713998	0.795218	SIRT2	protein_coding
ENSG00000068912.14	4503.07	-0.128353	0.0473631	-2.70999	0.0067286	0.0217612	ERLEC1	protein_coding
ENSG00000068971.14	1187.45	0.180019	0.0573214	3.14052	0.00168651	0.00705725	PPP2R5B	protein_coding
ENSG00000068976.14	238.618	0.995557	0.17955	5.54474	2.9439e-08	6.41837e-07	PYGM	protein_coding
ENSG00000068985.5	14.884	-1.25571	0.328783	-3.81926	0.00013385	0.000858386	PAGE1	protein_coding
ENSG00000069011.16	4791.43	-0.179598	0.117257	-1.53166	0.125607	0.221617	PITX1	protein_coding
ENSG00000069018.19	15.4977	-0.49663	0.201455	-2.46522	0.0136931	0.0386038	TRPC7	protein_coding
ENSG00000069020.18	2894.99	0.102873	0.0904833	1.13693	0.255567	0.378052	MAST4	protein_coding
ENSG00000069122.19	2334.32	0.404471	0.0834825	4.84498	1.26627e-06	1.6135e-05	ADGRF5	protein_coding
ENSG00000069188.17	563.002	0.650888	0.170581	3.81571	0.000135792	0.000867596	SDK2	protein_coding
ENSG00000069206.15	2.71165	0.974247	0.36593	2.66239	0.0077589	0.0243665	ADAM7	protein_coding
ENSG00000069248.12	2964.97	-0.0598668	0.0463324	-1.29212	0.196317	0.31046	NUP133	protein_coding
ENSG00000069275.13	18649.6	-0.0456211	0.0552623	-0.825538	0.409066	0.533495	NUCKS1	protein_coding
ENSG00000069329.18	11050.5	-0.221748	0.0447675	-4.95333	7.29541e-07	1.01518e-05	VPS35	protein_coding
ENSG00000069345.12	3638.72	-0.174319	0.0394437	-4.41945	9.89543e-06	9.52712e-05	DNAJA2	protein_coding
ENSG00000069399.15	9324.05	-0.156077	0.0738088	-2.11461	0.0344635	0.0804622	BCL3	protein_coding
ENSG00000069424.15	2495.16	0.198979	0.092001	2.1628	0.0305569	0.0731572	KCNAB2	protein_coding
ENSG00000069431.11	1303.14	1.15431	0.148323	7.78243	7.1147e-15	1.17654e-12	ABCC9	protein_coding
ENSG00000069482.7	662.41	-0.237494	0.241627	-0.982896	0.325658	0.452263	GAL	protein_coding
ENSG00000069493.15	548.478	0.719954	0.11338	6.3499	2.15461e-10	8.68233e-09	CLEC2D	protein_coding
ENSG00000069509.6	862.38	-0.305007	0.0710772	-4.29121	1.77701e-05	0.000156085	FUNDC1	protein_coding
ENSG00000069535.14	1860.73	0.146496	0.163917	0.893718	0.371473	0.497226	MAOB	protein_coding
ENSG00000069667.16	1015.54	0.553745	0.0959064	5.77381	7.75011e-09	2.01162e-07	RORA	protein_coding
ENSG00000069696.7	102.857	-0.120911	0.110967	-1.08961	0.275887	0.400642	DRD4	protein_coding
ENSG00000069702.11	2488.47	0.440788	0.124818	3.53145	0.000413294	0.00220001	TGFBR3	protein_coding
ENSG00000069764.10	479.779	-0.381561	0.156171	-2.44322	0.0145568	0.0405584	PLA2G10	protein_coding
ENSG00000069812.11	348.949	0.0684031	0.187878	0.364082	0.715797	0.796641	HES2	protein_coding
ENSG00000069849.11	8147.87	-0.174611	0.0630814	-2.76802	0.00563982	0.0188377	ATP1B3	protein_coding
ENSG00000069869.16	1404.54	0.151449	0.0800063	1.89297	0.0583621	0.122111	NEDD4	protein_coding
ENSG00000069943.10	627.785	-0.12097	0.0491673	-2.46038	0.013879	0.0390234	PIGB	protein_coding
ENSG00000069956.12	4811.83	-0.208728	0.0639656	-3.26312	0.00110192	0.00495103	MAPK6	protein_coding
ENSG00000069966.19	960.855	0.200409	0.0682701	2.93553	0.00332983	0.0123097	GNB5	protein_coding
ENSG00000069974.16	2804.66	-0.0533499	0.0798084	-0.668475	0.503831	0.620626	RAB27A	protein_coding
ENSG00000069998.12	1899.84	-0.191279	0.063645	-3.0054	0.00265233	0.0102242	HDHD5	protein_coding
ENSG00000070010.19	2582.59	-0.0646599	0.0457081	-1.41463	0.157178	0.262431	UFD1	protein_coding
ENSG00000070018.9	3345.03	-0.0479993	0.0626949	-0.765602	0.443913	0.566824	LRP6	protein_coding
ENSG00000070019.5	1926.23	-0.168107	0.218511	-0.76933	0.441697	0.564927	GUCY2C	protein_coding
ENSG00000070031.4	26.0508	0.564358	0.157953	3.57295	0.000352984	0.00192576	SCT	protein_coding
ENSG00000070047.13	4255.9	-0.0534355	0.0574578	-0.929996	0.352373	0.478768	PHRF1	protein_coding
ENSG00000070061.16	2817.37	-0.0592683	0.0483163	-1.22667	0.219946	0.337902	ELP1	protein_coding
ENSG00000070081.17	3645.91	-0.206996	0.0719132	-2.87841	0.00399687	0.0142982	NUCB2	protein_coding
ENSG00000070087.14	3056.41	0.288257	0.138173	2.0862	0.0369605	0.0850988	PFN2	protein_coding
ENSG00000070159.14	2626.02	-0.212955	0.0860717	-2.47416	0.0133549	0.0378556	PTPN3	protein_coding
ENSG00000070182.21	148.375	0.771487	0.122276	6.30938	2.8015e-10	1.09047e-08	SPTB	protein_coding
ENSG00000070190.13	657.189	0.191212	0.118841	1.60897	0.107622	0.19675	DAPP1	protein_coding
ENSG00000070193.5	356.302	1.05756	0.192071	5.50609	3.66883e-08	7.7764e-07	FGF10	protein_coding
ENSG00000070214.16	11376	-0.203722	0.0564422	-3.60939	0.000306922	0.00171555	SLC44A1	protein_coding
ENSG00000070269.14	1058.14	-0.0976047	0.0547851	-1.78159	0.0748158	0.148337	TMEM260	protein_coding
ENSG00000070366.14	1557.35	0.228563	0.055718	4.10215	4.09331e-05	0.000315161	SMG6	protein_coding
ENSG00000070367.16	3647.11	0.0878423	0.0469066	1.8727	0.0611093	0.126628	EXOC5	protein_coding
ENSG00000070371.16	303.06	0.406639	0.107009	3.80006	0.00014466	0.000913781	CLTCL1	protein_coding
ENSG00000070388.11	12.4644	-0.0280382	0.114645	-0.244564	0.806794	0.865638	FGF22	protein_coding
ENSG00000070404.10	2497.61	0.432596	0.132913	3.25472	0.00113503	0.00507679	FSTL3	protein_coding
ENSG00000070413.20	7666.17	-0.0467597	0.0558194	-0.837697	0.402201	0.526985	DGCR2	protein_coding
ENSG00000070423.18	3814.97	-0.310022	0.0602554	-5.14513	2.6733e-07	4.29386e-06	RNF126	protein_coding
ENSG00000070444.15	2006.51	0.0327402	0.0482872	0.67803	0.497753	0.615267	MNT	protein_coding
ENSG00000070476.15	2124.63	-0.00270002	0.0504629	-0.0535051	0.957329	0.97133	ZXDC	protein_coding
ENSG00000070495.15	1530.7	-0.0321397	0.0462836	-0.694409	0.487426	0.605921	JMJD6	protein_coding
ENSG00000070501.12	925.136	-0.224854	0.0653773	-3.43932	0.000583171	0.00292788	POLB	protein_coding
ENSG00000070526.15	3780.73	-0.510265	0.151829	-3.3608	0.000777183	0.00371645	ST6GALNAC1	protein_coding
ENSG00000070540.13	1165.27	0.14368	0.0776819	1.84959	0.0643724	0.131903	WIPI1	protein_coding
ENSG00000070601.10	57.0261	0.829734	0.188516	4.4014	1.07554e-05	0.000102315	FRMPD1	protein_coding
ENSG00000070610.14	3728.48	-0.19678	0.0627978	-3.13355	0.00172706	0.00719344	GBA2	protein_coding
ENSG00000070614.15	6729.66	0.369641	0.0677517	5.45581	4.8749e-08	9.93369e-07	NDST1	protein_coding
ENSG00000070669.17	68.3266	-0.0807809	0.0961799	-0.839894	0.400968	0.525736	ASNS	protein_coding
ENSG00000070718.12	1159	-0.0399619	0.0668012	-0.598222	0.549692	0.660471	AP3M2	protein_coding
ENSG00000070729.14	32.9133	0.636125	0.185707	3.42543	0.000613832	0.00305389	CNGB1	protein_coding
ENSG00000070731.11	183.471	-0.137297	0.139337	-0.985361	0.324447	0.451093	ST6GALNAC2	protein_coding
ENSG00000070748.19	9.07215	0.866232	0.265012	3.26865	0.00108063	0.00486783	CHAT	protein_coding
ENSG00000070756.17	137498	-0.282082	0.0670925	-4.20438	2.61801e-05	0.000215879	PABPC1	protein_coding
ENSG00000070759.17	342.397	0.0333183	0.0642306	0.518729	0.60395	0.7062	TESK2	protein_coding
ENSG00000070761.8	1189.94	-0.148231	0.052448	-2.82625	0.00470962	0.0163077	CFAP20	protein_coding
ENSG00000070770.10	2136.53	0.0108422	0.043891	0.247025	0.804889	0.864191	CSNK2A2	protein_coding
ENSG00000070778.13	1448.65	0.219708	0.0652747	3.36591	0.000762928	0.00366126	PTPN21	protein_coding
ENSG00000070785.17	902.693	-0.0751631	0.0436389	-1.72239	0.0849991	0.163905	EIF2B3	protein_coding
ENSG00000070808.16	47.0406	0.670335	0.156311	4.28846	1.79916e-05	0.00015753	CAMK2A	protein_coding
ENSG00000070814.22	5651.88	-0.0261578	0.0634158	-0.412482	0.679986	0.768536	TCOF1	protein_coding
ENSG00000070831.17	15874.4	-0.121098	0.0457439	-2.6473	0.00811377	0.0252577	CDC42	protein_coding
ENSG00000070882.13	3897.96	-0.178138	0.0693696	-2.56796	0.01023	0.0305003	OSBPL3	protein_coding
ENSG00000070886.12	17.0924	0.060894	0.261107	0.233215	0.815594	0.871989	EPHA8	protein_coding
ENSG00000070915.10	24.002	1.26374	0.153715	8.22134	2.01249e-16	5.7831e-14	SLC12A3	protein_coding
ENSG00000070950.10	1237.15	-0.209425	0.0618576	-3.3856	0.000710232	0.00344898	RAD18	protein_coding
ENSG00000070961.16	4809.69	-0.146049	0.0670687	-2.1776	0.0294357	0.0710452	ATP2B1	protein_coding
ENSG00000070985.13	78.8263	-0.537442	0.196899	-2.72953	0.00634256	0.0207397	TRPM5	protein_coding
ENSG00000071051.14	5357.37	-0.0792584	0.0606993	-1.30575	0.191636	0.304817	NCK2	protein_coding
ENSG00000071054.16	9394.76	0.180242	0.0634772	2.83947	0.00451884	0.0157801	MAP4K4	protein_coding
ENSG00000071073.13	3834.45	0.104948	0.0931557	1.12659	0.259917	0.382762	MGAT4A	protein_coding
ENSG00000071082.11	28989.7	-0.33953	0.0680572	-4.9889	6.07252e-07	8.67289e-06	RPL31	protein_coding
ENSG00000071127.17	20598.5	-0.00575153	0.0512674	-0.112187	0.910675	0.938682	WDR1	protein_coding
ENSG00000071189.21	3342.55	-0.22457	0.050698	-4.42957	9.44213e-06	9.15931e-05	SNX13	protein_coding
ENSG00000071203.9	4.04675	0.286551	0.295146	0.97088	0.331608	0.458359	MS4A12	protein_coding
ENSG00000071205.12	1133.49	0.383598	0.0994658	3.85658	0.000114985	0.000754328	ARHGAP10	protein_coding
ENSG00000071242.12	2672.63	0.250621	0.0781806	3.20566	0.00134752	0.00585538	RPS6KA2	protein_coding
ENSG00000071243.16	647.917	-0.168741	0.0485455	-3.47593	0.000509081	0.00261641	ING3	protein_coding
ENSG00000071246.11	1230.98	0.584212	0.0811345	7.20054	5.99732e-13	5.20431e-11	VASH1	protein_coding
ENSG00000071282.12	1552.52	0.375332	0.0841423	4.46068	8.17012e-06	8.08967e-05	LMCD1	protein_coding
ENSG00000071462.12	4771.76	-0.250905	0.055245	-4.54168	5.58069e-06	5.83675e-05	BUD23	protein_coding
ENSG00000071537.14	8692.69	0.0479988	0.0560574	0.856244	0.391863	0.517202	SEL1L	protein_coding
ENSG00000071539.14	1515.33	-0.127493	0.102747	-1.24084	0.214667	0.331815	TRIP13	protein_coding
ENSG00000071553.18	10516.6	-0.0675506	0.0581757	-1.16115	0.245582	0.367283	ATP6AP1	protein_coding
ENSG00000071564.17	6986.6	-0.152925	0.0656172	-2.33055	0.0197769	0.0519629	TCF3	protein_coding
ENSG00000071575.11	3206.15	0.104204	0.101733	1.02429	0.3057	0.432076	TRIB2	protein_coding
ENSG00000071626.17	7624.85	-0.134025	0.0446969	-2.99853	0.00271283	0.0104222	DAZAP1	protein_coding
ENSG00000071655.18	2010.01	0.0101645	0.0648912	0.15664	0.875529	0.914773	MBD3	protein_coding
ENSG00000071677.1	0.98551	-0.0714821	0.342711	-0.208578	0.834777	0.885638	PRLH	protein_coding
ENSG00000071794.16	1354.91	0.144272	0.112407	1.28348	0.199322	0.313985	HLTF	protein_coding
ENSG00000071859.15	3621.64	-0.144534	0.0571525	-2.52891	0.0114417	0.0334008	FAM50A	protein_coding
ENSG00000071889.17	2521.05	-0.165939	0.0712244	-2.32981	0.0198161	0.0520255	FAM3A	protein_coding
ENSG00000071894.17	8241.37	-0.168069	0.0593517	-2.83174	0.00462952	0.0160929	CPSF1	protein_coding
ENSG00000071909.19	56.8727	0.812382	0.150859	5.38504	7.24288e-08	1.39364e-06	MYO3B	protein_coding
ENSG00000071967.12	6458.63	0.683433	0.126706	5.39387	6.89564e-08	1.33513e-06	CYBRD1	protein_coding
ENSG00000071991.9	171.345	1.23782	0.234733	5.27331	1.33987e-07	2.36125e-06	CDH19	protein_coding
ENSG00000071994.11	2966.39	-0.247826	0.0505027	-4.90718	9.23953e-07	1.23665e-05	PDCD2	protein_coding
ENSG00000072041.17	28.1028	1.14387	0.267427	4.27732	1.89159e-05	0.000163768	SLC6A15	protein_coding
ENSG00000072042.13	3724.21	-0.180447	0.0575634	-3.13476	0.00171994	0.00717091	RDH11	protein_coding
ENSG00000072062.15	4622.01	0.050405	0.0481664	1.04648	0.295341	0.421329	PRKACA	protein_coding
ENSG00000072071.16	3683.59	0.0620228	0.0904334	0.685839	0.492814	0.610864	ADGRL1	protein_coding
ENSG00000072080.11	1.42263	1.36822	0.382762	3.57461	0.000350749	0.00191515	SPP2	protein_coding
ENSG00000072110.15	26284.1	0.416233	0.0939809	4.42891	9.47099e-06	9.17897e-05	ACTN1	protein_coding
ENSG00000072121.17	2717.83	0.208041	0.0516745	4.02599	5.67362e-05	0.000416291	ZFYVE26	protein_coding
ENSG00000072133.11	139.736	0.236209	0.202472	1.16663	0.243361	0.364719	RPS6KA6	protein_coding
ENSG00000072134.15	1195.75	0.198599	0.0661618	3.00172	0.00268462	0.0103259	EPN2	protein_coding
ENSG00000072135.13	6067.85	-0.202634	0.0596724	-3.39578	0.000684346	0.00334645	PTPN18	protein_coding
ENSG00000072163.20	2343.47	0.766171	0.153014	5.0072	5.52288e-07	7.98328e-06	LIMS2	protein_coding
ENSG00000072182.13	9.96299	0.143539	0.145967	0.983365	0.325428	0.452045	ASIC4	protein_coding
ENSG00000072195.15	1695.98	0.802235	0.199379	4.02368	5.72969e-05	0.000419882	SPEG	protein_coding
ENSG00000072201.14	705.002	-0.45735	0.0891772	-5.12855	2.91982e-07	4.64301e-06	LNX1	protein_coding
ENSG00000072210.19	5362.87	-0.281053	0.0720162	-3.90264	9.51504e-05	0.000643808	ALDH3A2	protein_coding
ENSG00000072274.13	14960.7	-0.237798	0.101204	-2.34969	0.018789	0.0498944	TFRC	protein_coding
ENSG00000072310.17	9329.16	-0.373685	0.0907684	-4.1169	3.83999e-05	0.000298498	SREBF1	protein_coding
ENSG00000072315.3	4.04795	1.28399	0.215716	5.95221	2.64539e-09	7.84619e-08	TRPC5	protein_coding
ENSG00000072364.13	8101.02	0.159144	0.0615423	2.58593	0.00971175	0.0292052	AFF4	protein_coding
ENSG00000072401.15	2074.85	0.0621839	0.0493931	1.25896	0.208045	0.323961	UBE2D1	protein_coding
ENSG00000072415.10	2130.14	-0.148543	0.0468115	-3.17323	0.00150755	0.00643222	MPP5	protein_coding
ENSG00000072422.17	1458.81	-0.0910645	0.0947721	-0.960879	0.336613	0.463208	RHOBTB1	protein_coding
ENSG00000072501.19	9168.55	-0.108274	0.0586535	-1.84599	0.0648934	0.13275	SMC1A	protein_coding
ENSG00000072506.13	3063.85	-0.21803	0.0597666	-3.64802	0.000264266	0.00151383	HSD17B10	protein_coding
ENSG00000072518.21	5896.44	-0.242033	0.0497596	-4.86404	1.15014e-06	1.48825e-05	MARK2	protein_coding
ENSG00000072571.20	1491.42	-0.242637	0.0939925	-2.58145	0.00983853	0.0295122	HMMR	protein_coding
ENSG00000072609.18	1377.14	0.273578	0.0901177	3.03578	0.00239915	0.00942158	CHFR	protein_coding
ENSG00000072657.9	196.767	-0.148008	0.192976	-0.766974	0.443097	0.566139	TRHDE	protein_coding
ENSG00000072682.19	2587.42	0.0227981	0.0670472	0.34003	0.733834	0.810669	P4HA2	protein_coding
ENSG00000072694.21	359.332	0.992352	0.118907	8.34564	7.08318e-17	2.51185e-14	FCGR2B	protein_coding
ENSG00000072736.19	1686.61	0.164989	0.0610708	2.7016	0.00690062	0.0222028	NFATC3	protein_coding
ENSG00000072756.17	876.89	-0.132073	0.0454769	-2.90417	0.00368233	0.0133944	TRNT1	protein_coding
ENSG00000072778.20	10235.8	-0.221202	0.0549317	-4.02686	5.6526e-05	0.0004151	ACADVL	protein_coding
ENSG00000072786.13	2944.2	0.479541	0.0618901	7.74826	9.31627e-15	1.42417e-12	STK10	protein_coding
ENSG00000072803.17	2901.96	0.126945	0.0551806	2.30053	0.0214179	0.0553168	FBXW11	protein_coding
ENSG00000072818.12	790.511	0.545818	0.108437	5.03352	4.81561e-07	7.10545e-06	ACAP1	protein_coding
ENSG00000072832.15	697.991	0.407264	0.119078	3.42014	0.00062588	0.00310443	CRMP1	protein_coding
ENSG00000072840.13	1232.31	0.895923	0.119915	7.47131	7.94026e-14	8.82779e-12	EVC	protein_coding
ENSG00000072849.11	2017.82	-0.0765243	0.0420473	-1.81996	0.0687654	0.138971	DERL2	protein_coding
ENSG00000072858.11	716.995	0.00614003	0.135052	0.045464	0.963737	0.975531	SIDT1	protein_coding
ENSG00000072864.16	2249.73	0.0403358	0.0578103	0.697727	0.485348	0.604152	NDE1	protein_coding
ENSG00000072952.19	3989.19	0.908221	0.14355	6.32685	2.50223e-10	9.90331e-09	IRAG1	protein_coding
ENSG00000072954.7	776.882	-0.517444	0.119793	-4.31947	1.56401e-05	0.000139919	TMEM38A	protein_coding
ENSG00000072958.9	2808.21	0.303731	0.0517937	5.86424	4.51195e-09	1.25379e-07	AP1M1	protein_coding
ENSG00000073008.15	4686.45	-0.109866	0.084368	-1.30223	0.192838	0.306165	PVR	protein_coding
ENSG00000073050.12	1622.12	-0.111505	0.0538075	-2.0723	0.0382375	0.0873715	XRCC1	protein_coding
ENSG00000073060.16	4037.34	0.0218043	0.0930701	0.234278	0.814769	0.871456	SCARB1	protein_coding
ENSG00000073067.14	2262.95	-0.492456	0.257741	-1.91066	0.056048	0.11827	CYP2W1	protein_coding
ENSG00000073111.14	2653.6	-0.000822775	0.0960736	-0.00856401	0.993167	0.99538	MCM2	protein_coding
ENSG00000073146.16	52.559	0.823018	0.130766	6.29382	3.09746e-10	1.19418e-08	MOV10L1	protein_coding
ENSG00000073150.14	163.173	0.880729	0.184677	4.76903	1.85118e-06	2.25343e-05	PANX2	protein_coding
ENSG00000073169.14	1315.71	-0.126262	0.0537693	-2.34821	0.0188638	0.0500651	SELENOO	protein_coding
ENSG00000073282.14	118.905	0.56892	0.181091	3.14162	0.00168015	0.00703343	TP63	protein_coding
ENSG00000073331.18	1337.19	-0.0397047	0.0713574	-0.55642	0.577924	0.684436	ALPK1	protein_coding
ENSG00000073350.14	13137.2	-0.278501	0.0786094	-3.54285	0.000395832	0.00212231	LLGL2	protein_coding
ENSG00000073417.15	3112.56	-0.137198	0.0564406	-2.43083	0.0150642	0.041716	PDE8A	protein_coding
ENSG00000073464.13	1059.89	0.111532	0.132247	0.843362	0.399026	0.524028	CLCN4	protein_coding
ENSG00000073536.18	1364.32	-0.117208	0.0642254	-1.82495	0.068008	0.137694	NLE1	protein_coding
ENSG00000073578.17	840.218	-0.362174	0.0768066	-4.7154	2.41239e-06	2.83868e-05	SDHA	protein_coding
ENSG00000073584.20	642.934	-0.277398	0.0968503	-2.8642	0.00418066	0.0148266	SMARCE1	protein_coding
ENSG00000073598.6	4.76342	-0.0685953	0.135027	-0.508011	0.611446	0.712225	FNDC8	protein_coding
ENSG00000073605.18	5203.73	-0.889478	0.14291	-6.22405	4.84493e-10	1.77671e-08	GSDMB	protein_coding
ENSG00000073614.13	4468.43	0.125991	0.0473102	2.66309	0.00774275	0.0243289	KDM5A	protein_coding
ENSG00000073670.14	49.3396	0.556872	0.128331	4.33934	1.42909e-05	0.000129728	ADAM11	protein_coding
ENSG00000073711.11	949.453	0.454447	0.113741	3.99545	6.45712e-05	0.000463311	PPP2R3A	protein_coding
ENSG00000073712.15	3919.39	0.788465	0.129632	6.08234	1.18439e-09	3.85655e-08	FERMT2	protein_coding
ENSG00000073734.10	42.7544	0.385342	0.187563	2.05447	0.0399301	0.0904408	ABCB11	protein_coding
ENSG00000073737.17	500.861	-0.176206	0.20731	-0.849967	0.395343	0.520412	DHRS9	protein_coding
ENSG00000073754.6	5.18616	0.347724	0.294597	1.18034	0.237865	0.358506	CD5L	protein_coding
ENSG00000073756.12	2031.53	0.171782	0.171404	1.00221	0.316243	0.442741	PTGS2	protein_coding
ENSG00000073792.16	4334.99	-0.038318	0.108137	-0.354345	0.72308	0.802173	IGF2BP2	protein_coding
ENSG00000073803.14	3660.48	-0.200309	0.0627659	-3.19137	0.00141602	0.00610864	MAP3K13	protein_coding
ENSG00000073849.16	7848.1	0.171782	0.110461	1.55514	0.119913	0.213853	ST6GAL1	protein_coding
ENSG00000073861.3	89.012	0.688144	0.125498	5.48332	4.17411e-08	8.66257e-07	TBX21	protein_coding
ENSG00000073910.22	1618.24	0.370653	0.099044	3.7423	0.000182342	0.00110982	FRY	protein_coding
ENSG00000073921.18	12825.6	-0.0338235	0.0460931	-0.733808	0.463066	0.584057	PICALM	protein_coding
ENSG00000073969.18	3722.37	-0.241524	0.0585508	-4.12503	3.70684e-05	0.00028999	NSF	protein_coding
ENSG00000074047.22	910.047	0.642769	0.121547	5.28825	1.23492e-07	2.19765e-06	GLI2	protein_coding
ENSG00000074054.20	3853.06	0.184324	0.0429182	4.29477	1.74878e-05	0.000153913	CLASP1	protein_coding
ENSG00000074071.15	3025.45	-0.310754	0.0658651	-4.71804	2.38126e-06	2.80518e-05	MRPS34	protein_coding
ENSG00000074181.9	14818.7	0.539674	0.0893134	6.04247	1.51773e-09	4.8196e-08	NOTCH3	protein_coding
ENSG00000074201.9	4946.29	-0.173167	0.058409	-2.96473	0.00302949	0.0113827	CLNS1A	protein_coding
ENSG00000074211.14	396.328	-0.150868	0.248376	-0.607419	0.543573	0.65509	PPP2R2C	protein_coding
ENSG00000074219.14	1241.44	0.47507	0.102204	4.64825	3.34768e-06	3.75423e-05	TEAD2	protein_coding
ENSG00000074266.22	1229.86	-0.198	0.0507174	-3.90398	9.46222e-05	0.000641059	EED	protein_coding
ENSG00000074276.10	3315.06	-0.48625	0.192821	-2.52178	0.0116764	0.0339636	CDHR2	protein_coding
ENSG00000074317.11	8.50588	0.34733	0.202192	1.71782	0.0858295	0.165161	SNCB	protein_coding
ENSG00000074319.13	3869.3	-0.172446	0.0391767	-4.40174	1.07384e-05	0.000102207	TSG101	protein_coding
ENSG00000074356.17	3057.9	0.0825835	0.0453053	1.82282	0.0683306	0.138255	NCBP3	protein_coding
ENSG00000074370.18	11032.7	-0.0196918	0.124934	-0.157618	0.874758	0.914276	ATP2A3	protein_coding
ENSG00000074410.14	3420.52	-0.388545	0.16925	-2.29569	0.0216938	0.0558618	CA12	protein_coding
ENSG00000074416.14	8657.33	0.0110691	0.102691	0.10779	0.914162	0.941164	MGLL	protein_coding
ENSG00000074527.13	1927.03	0.340317	0.105037	3.23998	0.00119539	0.00530348	NTN4	protein_coding
ENSG00000074582.15	1138.48	-0.294016	0.0523718	-5.61402	1.97678e-08	4.55137e-07	BCS1L	protein_coding
ENSG00000074590.13	1215.5	0.460087	0.0834358	5.51426	3.50249e-08	7.47202e-07	NUAK1	protein_coding
ENSG00000074603.19	3308.62	-0.00814592	0.0405597	-0.200837	0.840826	0.889704	DPP8	protein_coding
ENSG00000074621.14	889.071	-0.0342808	0.0612077	-0.560073	0.575429	0.68251	SLC24A1	protein_coding
ENSG00000074657.14	3355.38	0.425024	0.0810205	5.24589	1.55531e-07	2.6869e-06	ZNF532	protein_coding
ENSG00000074660.16	646.649	0.416303	0.071457	5.82593	5.67957e-09	1.53346e-07	SCARF1	protein_coding
ENSG00000074695.6	9303.44	-0.135757	0.070568	-1.92377	0.054383	0.11553	LMAN1	protein_coding
ENSG00000074696.13	9225.3	-0.301039	0.0640385	-4.70091	2.59005e-06	3.01401e-05	HACD3	protein_coding
ENSG00000074706.13	196.461	0.709216	0.11463	6.18701	6.13146e-10	2.17861e-08	IPCEF1	protein_coding
ENSG00000074755.15	5478.11	0.0454241	0.0615697	0.737767	0.460656	0.581914	ZZEF1	protein_coding
ENSG00000074771.4	3.0315	1.61847	0.335092	4.82992	1.36588e-06	1.7277e-05	NOX3	protein_coding
ENSG00000074800.16	48858.7	-0.175712	0.0769129	-2.28456	0.0223388	0.057209	ENO1	protein_coding
ENSG00000074803.20	10.3703	0.974489	0.220914	4.41118	1.02809e-05	9.84419e-05	SLC12A1	protein_coding
ENSG00000074842.8	6323.35	-0.19559	0.0663131	-2.94949	0.00318296	0.0118585	MYDGF	protein_coding
ENSG00000074855.11	986.907	-0.199729	0.0666317	-2.9975	0.002722	0.0104514	ANO8	protein_coding
ENSG00000074935.14	861.274	-0.227433	0.0626174	-3.63211	0.000281118	0.00159473	TUBE1	protein_coding
ENSG00000074964.17	4432.08	-0.243336	0.0874872	-2.7814	0.00541257	0.0182234	ARHGEF10L	protein_coding
ENSG00000074966.11	95.7025	0.57307	0.110077	5.2061	1.92849e-07	3.23592e-06	TXK	protein_coding
ENSG00000075035.10	262.749	1.08177	0.228986	4.72418	2.31044e-06	2.7297e-05	WSCD2	protein_coding
ENSG00000075043.19	73.3169	-0.00689234	0.223167	-0.0308842	0.975362	0.98329	KCNQ2	protein_coding
ENSG00000075073.15	1150.41	1.24864	0.241808	5.16377	2.42024e-07	3.94034e-06	TACR2	protein_coding
ENSG00000075089.9	961.627	-0.116608	0.055278	-2.10949	0.0349026	0.0812926	ACTR6	protein_coding
ENSG00000075131.10	490.898	-0.21711	0.0630556	-3.44315	0.000574986	0.00289601	TIPIN	protein_coding
ENSG00000075142.14	5343.36	-0.306101	0.0773008	-3.95987	7.49911e-05	0.000526448	SRI	protein_coding
ENSG00000075151.21	5737.92	-0.00735739	0.0524842	-0.140183	0.888515	0.923808	EIF4G3	protein_coding
ENSG00000075188.9	1139.65	-0.226806	0.0608676	-3.72622	0.000194372	0.00117324	NUP37	protein_coding
ENSG00000075213.11	1020.81	0.449409	0.143945	3.12208	0.00179576	0.00742461	SEMA3A	protein_coding
ENSG00000075218.19	1343.5	-0.148148	0.0920254	-1.60985	0.10743	0.196474	GTSE1	protein_coding
ENSG00000075223.14	4943.07	0.351915	0.123991	2.83822	0.00453657	0.0158294	SEMA3C	protein_coding
ENSG00000075234.17	3212.19	-0.392455	0.073076	-5.37051	7.85158e-08	1.49382e-06	TTC38	protein_coding
ENSG00000075239.14	1871.3	-0.154023	0.0701446	-2.1958	0.0281062	0.0685229	ACAT1	protein_coding
ENSG00000075240.17	3013.16	-0.187961	0.0711713	-2.64096	0.00826716	0.0256137	GRAMD4	protein_coding
ENSG00000075275.18	3833.77	0.165553	0.118882	1.39258	0.163746	0.270537	CELSR1	protein_coding
ENSG00000075290.8	21.2489	0.152253	0.157964	0.963845	0.335124	0.461828	WNT8B	protein_coding
ENSG00000075292.19	4675.25	-0.0515676	0.0432287	-1.1929	0.232908	0.352752	ZNF638	protein_coding
ENSG00000075303.13	1827.69	-0.230952	0.0653233	-3.53553	0.000406964	0.00217269	SLC25A40	protein_coding
ENSG00000075336.12	980.252	-0.252887	0.0622109	-4.06501	4.80314e-05	0.000361711	TIMM21	protein_coding
ENSG00000075340.23	179.58	1.58893	0.163852	9.69736	3.09387e-22	1.08465e-18	ADD2	protein_coding
ENSG00000075388.4	4.57058	0.478324	0.219781	2.17636	0.0295281	0.0712096	FGF4	protein_coding
ENSG00000075391.17	3531.68	0.115373	0.0618665	1.86487	0.0621999	0.128467	RASAL2	protein_coding
ENSG00000075399.14	666.745	-0.0404766	0.0699812	-0.578393	0.562999	0.671896	VPS9D1	protein_coding
ENSG00000075407.18	1695.12	-0.0407949	0.0578694	-0.704947	0.480843	0.600235	ZNF37A	protein_coding
ENSG00000075413.19	3962.8	-0.0295319	0.0394456	-0.748676	0.454053	0.576036	MARK3	protein_coding
ENSG00000075415.13	23127.5	-0.203773	0.0503468	-4.04738	5.17944e-05	0.000385358	SLC25A3	protein_coding
ENSG00000075420.13	8879.94	0.143455	0.0631856	2.27037	0.0231853	0.0588724	FNDC3B	protein_coding
ENSG00000075426.12	16292.9	-0.0803934	0.0704375	-1.14134	0.253727	0.376116	FOSL2	protein_coding
ENSG00000075429.9	11.2434	1.20734	0.189197	6.38139	1.75486e-10	7.34151e-09	CACNG5	protein_coding
ENSG00000075461.6	345.438	0.25736	0.246183	1.0454	0.295838	0.421851	CACNG4	protein_coding
ENSG00000075539.15	4913.34	0.0477302	0.0633867	0.752999	0.45145	0.573731	FRYL	protein_coding
ENSG00000075568.17	7413.29	-0.0096052	0.0468834	-0.204874	0.83767	0.887794	TMEM131	protein_coding
ENSG00000075618.18	6838.4	0.254916	0.1267	2.01197	0.0442236	0.0980885	FSCN1	protein_coding
ENSG00000075624.17	442036	-0.00706016	0.0576464	-0.122473	0.902524	0.933096	ACTB	protein_coding
ENSG00000075643.6	1446.45	-0.375243	0.0963348	-3.8952	9.81177e-05	0.000660993	MOCOS	protein_coding
ENSG00000075651.16	2166.31	-0.0279002	0.0941756	-0.296257	0.767034	0.836617	PLD1	protein_coding
ENSG00000075673.12	20.3746	0.518132	0.264127	1.96168	0.0498002	0.107826	ATP12A	protein_coding
ENSG00000075702.18	1223.94	-0.0704642	0.0967728	-0.72814	0.466528	0.587132	WDR62	protein_coding
ENSG00000075711.21	5287.73	-0.0608598	0.0532289	-1.14336	0.252889	0.375255	DLG1	protein_coding
ENSG00000075785.14	19938	-0.0291072	0.0409437	-0.710908	0.477141	0.596932	RAB7A	protein_coding
ENSG00000075790.12	47.7274	-0.148566	0.0630884	-2.35489	0.0185284	0.0493242	BCAP29	protein_coding
ENSG00000075826.17	273.84	-0.118246	0.105781	-1.11784	0.263636	0.38702	SEC31B	protein_coding
ENSG00000075856.12	2902.24	-0.0417639	0.0348353	-1.1989	0.230568	0.349976	SART3	protein_coding
ENSG00000075884.14	479.371	0.76639	0.109861	6.97602	3.03655e-12	2.13766e-10	ARHGAP15	protein_coding
ENSG00000075886.11	45.2512	-0.0724462	0.0873435	-0.82944	0.406855	0.531283	TUBA3D	protein_coding
ENSG00000075891.22	21.129	-0.163466	0.265244	-0.616286	0.537706	0.649927	PAX2	protein_coding
ENSG00000075914.13	897.02	-0.254627	0.0489506	-5.20171	1.97461e-07	3.30591e-06	EXOSC7	protein_coding
ENSG00000075945.13	1474.95	0.0483433	0.0682061	0.708783	0.478459	0.598111	KIFAP3	protein_coding
ENSG00000075975.17	1640.35	-0.00573356	0.0421993	-0.135869	0.891925	0.925925	MKRN2	protein_coding
ENSG00000076003.5	3578.53	-0.120323	0.0650416	-1.84994	0.0643219	0.13184	MCM6	protein_coding
ENSG00000076043.11	1653.16	-0.058509	0.0657337	-0.89009	0.373417	0.499095	REXO2	protein_coding
ENSG00000076053.12	1454.46	-0.152405	0.0547842	-2.78191	0.00540395	0.0182013	RBM7	protein_coding
ENSG00000076067.13	4052.87	0.192984	0.0653412	2.95347	0.00314218	0.0117298	RBMS2	protein_coding
ENSG00000076108.12	9213.92	0.0436237	0.04569	0.954776	0.339691	0.466284	BAZ2A	protein_coding
ENSG00000076201.15	6623.06	-0.0582309	0.047698	-1.22082	0.222153	0.340434	PTPN23	protein_coding
ENSG00000076242.16	1539.9	0.155697	0.0817276	1.90507	0.0567712	0.119446	MLH1	protein_coding
ENSG00000076248.11	2643.93	-0.108983	0.0656146	-1.66096	0.0967212	0.181284	UNG	protein_coding
ENSG00000076258.10	263.744	-0.196617	0.0852511	-2.30633	0.0210924	0.0546838	FMO4	protein_coding
ENSG00000076321.11	1148.09	0.0580514	0.0377473	1.5379	0.124074	0.219486	KLHL20	protein_coding
ENSG00000076344.16	130.961	-0.234064	0.158402	-1.47766	0.139499	0.239803	RGS11	protein_coding
ENSG00000076351.13	388.027	0.0268984	0.101036	0.266225	0.790066	0.853482	SLC46A1	protein_coding
ENSG00000076356.7	5224.94	-0.276494	0.0897736	-3.0799	0.00207068	0.00835574	PLXNA2	protein_coding
ENSG00000076382.17	2042.2	-0.168908	0.0890898	-1.89593	0.0579697	0.121481	SPAG5	protein_coding
ENSG00000076513.17	3366.38	0.191959	0.0502293	3.82164	0.000132566	0.00085098	ANKRD13A	protein_coding
ENSG00000076554.15	9961.15	-0.615277	0.0883246	-6.96609	3.25861e-12	2.27571e-10	TPD52	protein_coding
ENSG00000076555.15	1925.46	0.272452	0.108203	2.51796	0.0118037	0.0342618	ACACB	protein_coding
ENSG00000076604.15	3924.64	-0.299042	0.0683311	-4.37636	1.20676e-05	0.000112678	TRAF4	protein_coding
ENSG00000076641.4	2896.63	-0.0575498	0.0869955	-0.661526	0.508275	0.624624	PAG1	protein_coding
ENSG00000076650.7	854.092	-0.0957848	0.0548553	-1.74614	0.0807873	0.157516	GPATCH1	protein_coding
ENSG00000076662.10	106.199	0.352077	0.156846	2.24473	0.0247853	0.0621044	ICAM3	protein_coding
ENSG00000076685.19	2257.31	0.0125051	0.0617241	0.202597	0.83945	0.888911	NT5C2	protein_coding
ENSG00000076706.17	9374.25	0.568301	0.106621	5.33011	9.81508e-08	1.80218e-06	MCAM	protein_coding
ENSG00000076716.9	3053.74	-0.00186952	0.107885	-0.0173289	0.986174	0.990469	GPC4	protein_coding
ENSG00000076770.14	3907.72	-0.105679	0.0958445	-1.10261	0.270197	0.39422	MBNL3	protein_coding
ENSG00000076826.10	4163.97	-0.366311	0.0945102	-3.87589	0.000106235	0.000706299	CAMSAP3	protein_coding
ENSG00000076864.19	3000.66	-0.611945	0.153775	-3.97949	6.90622e-05	0.000490581	RAP1GAP	protein_coding
ENSG00000076924.12	3441.39	0.0251871	0.043539	0.578495	0.56293	0.671844	XAB2	protein_coding
ENSG00000076928.18	6742.33	0.0441276	0.0591158	0.746461	0.455389	0.57716	ARHGEF1	protein_coding
ENSG00000076944.16	2460.86	-0.278972	0.0670547	-4.16036	3.17749e-05	0.000254083	STXBP2	protein_coding
ENSG00000076984.18	2164.45	0.0172332	0.0506849	0.340007	0.733852	0.810669	MAP2K7	protein_coding
ENSG00000077009.13	6.2521	0.635387	0.240313	2.644	0.00819326	0.0254464	NMRK2	protein_coding
ENSG00000077044.11	3529.61	-0.14127	0.0731167	-1.93212	0.0533451	0.113804	DGKD	protein_coding
ENSG00000077063.11	332.184	-0.0348506	0.158342	-0.220097	0.825796	0.879303	CTTNBP2	protein_coding
ENSG00000077080.10	10.9583	0.778566	0.200004	3.89276	9.91111e-05	0.000666405	ACTL6B	protein_coding
ENSG00000077092.19	389.13	0.283781	0.0981184	2.89223	0.00382519	0.013809	RARB	protein_coding
ENSG00000077097.15	7592.42	-0.0425952	0.0548907	-0.776002	0.437748	0.561049	TOP2B	protein_coding
ENSG00000077147.16	22303.9	-0.259363	0.057975	-4.4737	7.6876e-06	7.6784e-05	TM9SF3	protein_coding
ENSG00000077150.20	5986.36	0.120904	0.0691985	1.74721	0.0806018	0.157259	NFKB2	protein_coding
ENSG00000077152.11	1470.93	-0.314551	0.0870345	-3.61409	0.000301401	0.00168902	UBE2T	protein_coding
ENSG00000077157.22	15007.8	1.00216	0.172854	5.79771	6.72249e-09	1.78814e-07	PPP1R12B	protein_coding
ENSG00000077232.18	9549.35	-0.0418396	0.0572246	-0.731148	0.464689	0.585504	DNAJC10	protein_coding
ENSG00000077235.18	6686.81	0.110431	0.0538704	2.04994	0.04037	0.0912266	GTF3C1	protein_coding
ENSG00000077238.14	4985.65	0.19734	0.0619985	3.18298	0.00145769	0.00625761	IL4R	protein_coding
ENSG00000077254.14	3263.25	-0.0284859	0.0435533	-0.654047	0.513082	0.628732	USP33	protein_coding
ENSG00000077264.15	197.314	0.448069	0.166827	2.68582	0.00723514	0.0230674	PAK3	protein_coding
ENSG00000077274.9	2086.6	0.506424	0.218896	2.31354	0.020693	0.0538343	CAPN6	protein_coding
ENSG00000077279.19	81.2918	1.85467	0.237433	7.81133	5.65873e-15	9.89992e-13	DCX	protein_coding
ENSG00000077312.9	3737.82	-0.223363	0.0529776	-4.21618	2.48479e-05	0.000206524	SNRPA	protein_coding
ENSG00000077327.16	11.8437	0.778216	0.206817	3.76283	0.000168003	0.0010378	SPAG6	protein_coding
ENSG00000077348.9	1535.77	-0.167883	0.0778724	-2.15588	0.0310932	0.0741669	EXOSC5	protein_coding
ENSG00000077380.16	6255.97	-0.152372	0.0462127	-3.29718	0.000976595	0.00447783	DYNC1I2	protein_coding
ENSG00000077420.16	1743	0.527698	0.128372	4.11069	3.94476e-05	0.000305198	APBB1IP	protein_coding
ENSG00000077454.16	981.629	0.0652018	0.0700422	0.930894	0.351909	0.478333	LRCH4	protein_coding
ENSG00000077458.13	1102.85	-0.158536	0.0515834	-3.0734	0.00211637	0.00851195	FAM76B	protein_coding
ENSG00000077463.15	1364.77	-0.130268	0.0637976	-2.04189	0.0411623	0.0925677	SIRT6	protein_coding
ENSG00000077498.9	1.44785	1.10411	0.329359	3.35231	0.000801394	0.00380901	TYR	protein_coding
ENSG00000077514.9	2635	-0.329125	0.0840945	-3.91376	9.0871e-05	0.000618741	POLD3	protein_coding
ENSG00000077522.14	106.017	1.9625	0.216682	9.05703	1.34046e-19	1.46856e-16	ACTN2	protein_coding
ENSG00000077549.19	18183.7	-0.10429	0.0462645	-2.2542	0.0241833	0.0608802	CAPZB	protein_coding
ENSG00000077585.14	1614.48	0.143609	0.075743	1.89601	0.0579588	0.121472	GPR137B	protein_coding
ENSG00000077616.11	104.941	0.506436	0.11669	4.34002	1.42468e-05	0.00012944	NAALAD2	protein_coding
ENSG00000077684.16	2308.55	-0.0315163	0.0731018	-0.431128	0.666375	0.75745	JADE1	protein_coding
ENSG00000077713.19	2052.92	-0.121486	0.0631174	-1.92477	0.0542586	0.115341	SLC25A43	protein_coding
ENSG00000077721.16	4043.34	-0.0888792	0.0476409	-1.86561	0.0620964	0.128324	UBE2A	protein_coding
ENSG00000077782.21	3891.37	0.747395	0.128241	5.82804	5.60814e-09	1.51627e-07	FGFR1	protein_coding
ENSG00000077800.13	8.71014	0.849339	0.226907	3.74312	0.00018175	0.00110772	FKBP6	protein_coding
ENSG00000077935.17	87.5305	-0.0416626	0.184494	-0.225821	0.821341	0.876049	SMC1B	protein_coding
ENSG00000077942.19	12784.6	1.28272	0.15386	8.33693	7.62462e-17	2.63787e-14	FBLN1	protein_coding
ENSG00000077943.8	1285.72	0.706874	0.164513	4.29675	1.73318e-05	0.000152796	ITGA8	protein_coding
ENSG00000077984.6	782.506	0.864309	0.139696	6.18706	6.12977e-10	2.17861e-08	CST7	protein_coding
ENSG00000078018.20	631.809	0.230288	0.14157	1.62667	0.103807	0.191352	MAP2	protein_coding
ENSG00000078043.16	1463.96	-0.0447022	0.0582333	-0.76764	0.442701	0.565784	PIAS2	protein_coding
ENSG00000078053.17	172.521	0.857244	0.12256	6.9945	2.662e-12	1.90977e-10	AMPH	protein_coding
ENSG00000078061.13	5193.5	-0.0108218	0.0550772	-0.196484	0.844232	0.892033	ARAF	protein_coding
ENSG00000078070.13	1514.96	-0.194957	0.0636707	-3.06195	0.00219897	0.00878103	MCCC1	protein_coding
ENSG00000078081.8	1353.18	0.492746	0.120397	4.09268	4.26424e-05	0.000326315	LAMP3	protein_coding
ENSG00000078098.14	910.994	0.902602	0.132727	6.80045	1.0429e-11	6.21805e-10	FAP	protein_coding
ENSG00000078114.19	2168.99	-0.180924	0.183971	-0.983436	0.325393	0.452014	NEBL	protein_coding
ENSG00000078124.12	3195.44	-0.0384915	0.0591294	-0.65097	0.515066	0.630532	ACER3	protein_coding
ENSG00000078140.14	5871.89	-0.157388	0.0412268	-3.81762	0.000134745	0.000862552	UBE2K	protein_coding
ENSG00000078142.13	1802.06	0.0894403	0.0537182	1.66499	0.0959143	0.180052	PIK3C3	protein_coding
ENSG00000078177.14	1118.34	0.115705	0.0684991	1.68914	0.0911919	0.173067	N4BP2	protein_coding
ENSG00000078237.7	637.838	0.213272	0.0759061	2.80969	0.00495897	0.0169966	TIGAR	protein_coding
ENSG00000078246.17	1977.06	0.184381	0.0557991	3.30437	0.000951893	0.00438752	TULP3	protein_coding
ENSG00000078269.15	3515.91	0.0506801	0.0588819	0.860708	0.389399	0.514894	SYNJ2	protein_coding
ENSG00000078295.17	279.932	1.09846	0.178633	6.14927	7.78386e-10	2.68237e-08	ADCY2	protein_coding
ENSG00000078304.19	7070.07	-0.0134754	0.0437492	-0.308015	0.758071	0.829453	PPP2R5C	protein_coding
ENSG00000078328.22	27.8743	0.642695	0.207369	3.09928	0.00193994	0.00792416	RBFOX1	protein_coding
ENSG00000078369.18	23750.6	-0.0121892	0.0402164	-0.30309	0.761821	0.832506	GNB1	protein_coding
ENSG00000078399.19	215.084	-0.868142	0.214899	-4.03976	5.35056e-05	0.000396559	HOXA9	protein_coding
ENSG00000078401.7	1225.33	0.0397812	0.122268	0.325361	0.744908	0.819405	EDN1	protein_coding
ENSG00000078403.17	2171.49	-0.0141745	0.0531194	-0.266843	0.78959	0.853102	MLLT10	protein_coding
ENSG00000078487.17	166.816	0.0721307	0.0875395	0.823979	0.409951	0.534291	ZCWPW1	protein_coding
ENSG00000078549.15	62.708	1.68787	0.202401	8.33924	7.47716e-17	2.60398e-14	ADCYAP1R1	protein_coding
ENSG00000078579.9	39.4256	-0.527814	0.296645	-1.77928	0.0751939	0.148919	FGF20	protein_coding
ENSG00000078589.13	411.536	0.809693	0.141462	5.72376	1.04192e-08	2.59183e-07	P2RY10	protein_coding
ENSG00000078596.11	1176.79	0.347659	0.129497	2.68468	0.00725997	0.0231312	ITM2A	protein_coding
ENSG00000078618.22	6200.41	-0.0159882	0.0349195	-0.457858	0.647055	0.742195	NRDC	protein_coding
ENSG00000078668.14	5226.93	-0.329401	0.0688779	-4.78239	1.73223e-06	2.12387e-05	VDAC3	protein_coding
ENSG00000078674.18	7270.07	-0.0817492	0.0702237	-1.16413	0.244373	0.365923	PCM1	protein_coding
ENSG00000078687.17	1867.09	0.357984	0.0810868	4.41482	1.01093e-05	9.69925e-05	TNRC6C	protein_coding
ENSG00000078699.22	3348.49	-0.0200918	0.0686875	-0.29251	0.769897	0.838914	CBFA2T2	protein_coding
ENSG00000078725.13	27.5584	0.602575	0.209378	2.87793	0.00400289	0.0143168	BRINP1	protein_coding
ENSG00000078747.16	4846.66	-0.0653753	0.0464089	-1.40868	0.15893	0.264608	ITCH	protein_coding
ENSG00000078795.17	21.2919	0.350065	0.120363	2.9084	0.00363278	0.0132389	PKD2L2	protein_coding
ENSG00000078804.13	5479.56	0.0534075	0.0928821	0.575003	0.565289	0.673788	TP53INP2	protein_coding
ENSG00000078808.19	10297.3	-0.174165	0.0545299	-3.19393	0.0014035	0.00606159	SDF4	protein_coding
ENSG00000078814.17	234.897	0.0881125	0.122828	0.717364	0.473149	0.593324	MYH7B	protein_coding
ENSG00000078898.7	45.2969	1.57178	0.406053	3.87087	0.000108449	0.000718805	BPIFB2	protein_coding
ENSG00000078900.15	361.359	-0.220296	0.143367	-1.53659	0.124395	0.219943	TP73	protein_coding
ENSG00000078902.16	4120.04	-0.144771	0.0499111	-2.90057	0.00372488	0.0135211	TOLLIP	protein_coding
ENSG00000078967.13	912.709	-0.110814	0.0538545	-2.05765	0.0396235	0.0898914	UBE2D4	protein_coding
ENSG00000079101.16	17.4079	0.0607004	0.166889	0.363716	0.71607	0.796867	CLUL1	protein_coding
ENSG00000079102.16	650.751	0.795308	0.147134	5.40532	6.46932e-08	1.26422e-06	RUNX1T1	protein_coding
ENSG00000079112.10	13725.5	-0.613466	0.21	-2.92126	0.00348618	0.0127977	CDH17	protein_coding
ENSG00000079134.12	1278.39	-0.126761	0.0548907	-2.30934	0.0209249	0.0543289	THOC1	protein_coding
ENSG00000079150.18	737.504	0.240614	0.0796666	3.02026	0.00252558	0.00981979	FKBP7	protein_coding
ENSG00000079156.17	215.545	0.422118	0.133436	3.16345	0.00155912	0.0066131	OSBPL6	protein_coding
ENSG00000079215.14	756.286	0.329798	0.132833	2.4828	0.0130355	0.0371129	SLC1A3	protein_coding
ENSG00000079246.16	17182.1	-0.135467	0.0386648	-3.50362	0.000458984	0.00240261	XRCC5	protein_coding
ENSG00000079257.8	1065.1	0.33101	0.0999639	3.3113	0.000928635	0.00429991	LXN	protein_coding
ENSG00000079263.19	441.582	0.58236	0.125591	4.63696	3.53576e-06	3.9343e-05	SP140	protein_coding
ENSG00000079277.22	1611.35	0.0552499	0.0348646	1.5847	0.113035	0.204211	MKNK1	protein_coding
ENSG00000079308.19	25088	0.987956	0.157381	6.27749	3.44087e-10	1.31215e-08	TNS1	protein_coding
ENSG00000079313.15	2689.79	0.0126376	0.0555218	0.227614	0.819946	0.875021	REXO1	protein_coding
ENSG00000079332.15	4712.07	-0.0691987	0.041781	-1.65622	0.0976763	0.182592	SAR1A	protein_coding
ENSG00000079335.20	530.288	0.028977	0.0611862	0.473586	0.635795	0.73278	CDC14A	protein_coding
ENSG00000079337.16	631.177	0.0499462	0.0937332	0.532855	0.594134	0.697806	RAPGEF3	protein_coding
ENSG00000079385.23	5522.3	-0.219167	0.129524	-1.6921	0.0906278	0.172226	CEACAM1	protein_coding
ENSG00000079387.14	1744.78	0.097754	0.0468987	2.08436	0.0371272	0.0854034	SENP1	protein_coding
ENSG00000079393.20	6.6545	0.394389	0.276292	1.42744	0.153454	0.257653	DUSP13	protein_coding
ENSG00000079432.7	8018.55	0.14722	0.0576014	2.55585	0.0105929	0.0313654	CIC	protein_coding
ENSG00000079435.10	587.752	0.0938594	0.108437	0.865564	0.38673	0.51233	LIPE	protein_coding
ENSG00000079459.13	10231.1	-0.474148	0.0991669	-4.78131	1.74155e-06	2.1338e-05	FDFT1	protein_coding
ENSG00000079462.8	1603.78	-0.33676	0.0854062	-3.94304	8.04568e-05	0.000558761	PAFAH1B3	protein_coding
ENSG00000079482.13	652.302	0.0103041	0.0763245	0.135004	0.892609	0.926342	OPHN1	protein_coding
ENSG00000079557.5	3.3339	0.692317	0.374281	1.84973	0.0643529	0.131883	AFM	protein_coding
ENSG00000079616.13	2764.8	-0.189096	0.0699952	-2.70156	0.00690155	0.0222044	KIF22	protein_coding
ENSG00000079689.14	92.2108	1.09942	0.277619	3.96018	7.48925e-05	0.000525985	SCGN	protein_coding
ENSG00000079691.18	3844.73	-0.270057	0.0662982	-4.07337	4.63381e-05	0.000350768	CARMIL1	protein_coding
ENSG00000079739.17	3164.67	-0.139722	0.0723795	-1.93041	0.0535566	0.114167	PGM1	protein_coding
ENSG00000079785.16	5862.28	-0.204989	0.0388962	-5.27016	1.36306e-07	2.3957e-06	DDX1	protein_coding
ENSG00000079805.18	16976.5	-0.223344	0.0608068	-3.67301	0.000239707	0.00139781	DNM2	protein_coding
ENSG00000079819.19	5506.32	0.179482	0.0884748	2.02862	0.042497	0.0949532	EPB41L2	protein_coding
ENSG00000079841.18	123.753	0.76546	0.222822	3.4353	0.000591895	0.00296428	RIMS1	protein_coding
ENSG00000079931.15	1082.39	0.902282	0.130195	6.93023	4.2017e-12	2.84003e-10	MOXD1	protein_coding
ENSG00000079950.14	4438.8	-0.0414968	0.0485729	-0.854321	0.392927	0.518254	STX7	protein_coding
ENSG00000079974.18	754.67	-0.010126	0.0500629	-0.202265	0.83971	0.889042	RABL2B	protein_coding
ENSG00000079999.14	4012.02	-0.0707793	0.0561923	-1.25959	0.207817	0.323729	KEAP1	protein_coding
ENSG00000080007.8	103.695	0.134158	0.171222	0.783533	0.433314	0.556791	DDX43	protein_coding
ENSG00000080031.10	3384.68	-0.628301	0.11562	-5.43421	5.50395e-08	1.09843e-06	PTPRH	protein_coding
ENSG00000080166.16	11.9434	0.773433	0.18325	4.22064	2.43614e-05	0.000203155	DCT	protein_coding
ENSG00000080189.15	3708.41	-0.169045	0.0584422	-2.89252	0.0038216	0.013799	SLC35C2	protein_coding
ENSG00000080200.10	1383.07	0.259717	0.095635	2.71572	0.00661326	0.0214608	CRYBG3	protein_coding
ENSG00000080224.17	28.8744	0.786911	0.238291	3.30231	0.000958922	0.00441372	EPHA6	protein_coding
ENSG00000080293.10	193.847	0.437224	0.22963	1.90403	0.0569058	0.119662	SCTR	protein_coding
ENSG00000080298.15	786.745	0.0938095	0.0863564	1.08631	0.277344	0.402225	RFX3	protein_coding
ENSG00000080345.18	4907.58	0.0233455	0.0514374	0.453862	0.649928	0.744506	RIF1	protein_coding
ENSG00000080371.6	4821.19	0.00678083	0.0449448	0.15087	0.880078	0.917774	RAB21	protein_coding
ENSG00000080493.18	2930.3	-0.582504	0.171437	-3.39778	0.000679348	0.00332851	SLC4A4	protein_coding
ENSG00000080503.24	5040.11	0.248065	0.0760018	3.26393	0.00109878	0.00493902	SMARCA2	protein_coding
ENSG00000080511.5	39.5172	-0.338656	0.255479	-1.32557	0.184981	0.296755	RDH8	protein_coding
ENSG00000080546.13	2115.17	0.0972766	0.104524	0.930665	0.352027	0.47846	SESN1	protein_coding
ENSG00000080561.14	1041.91	0.549011	0.112865	4.86432	1.14852e-06	1.48673e-05	MID2	protein_coding
ENSG00000080572.13	1.35647	1.15411	0.307969	3.74751	0.000178599	0.00109209	DNAAF6	protein_coding
ENSG00000080573.7	1960.4	0.406425	0.106569	3.81373	0.000136888	0.000873394	COL5A3	protein_coding
ENSG00000080603.17	490.655	0.0617778	0.0609454	1.01366	0.310746	0.437176	SRCAP	protein_coding
ENSG00000080608.10	1940.68	-0.213545	0.0765093	-2.79109	0.00525304	0.0177868	PUM3	protein_coding
ENSG00000080618.17	15.2928	0.30755	0.187092	1.64385	0.100208	0.186279	CPB2	protein_coding
ENSG00000080644.16	342.988	1.06333	0.226774	4.68895	2.74607e-06	3.16545e-05	CHRNA3	protein_coding
ENSG00000080709.16	68.4192	0.21838	0.130187	1.67743	0.0934582	0.176549	KCNN2	protein_coding
ENSG00000080802.19	1775.05	-0.0314364	0.0325349	-0.966238	0.333925	0.460775	CNOT4	protein_coding
ENSG00000080815.19	5751.38	-0.128282	0.0414898	-3.0919	0.00198881	0.00808484	PSEN1	protein_coding
ENSG00000080819.9	1426.5	-0.124198	0.0602442	-2.06157	0.0392486	0.0892295	CPOX	protein_coding
ENSG00000080822.17	2909.49	0.0717336	0.0478901	1.49788	0.134164	0.232933	CLDND1	protein_coding
ENSG00000080823.23	856.186	-0.238059	0.0861881	-2.76208	0.00574345	0.0191195	MOK	protein_coding
ENSG00000080824.19	74954.7	-0.247292	0.0658145	-3.75741	0.000171681	0.00105667	HSP90AA1	protein_coding
ENSG00000080839.12	1392.22	-0.0858698	0.0700807	-1.2253	0.220463	0.338555	RBL1	protein_coding
ENSG00000080845.18	6092.71	0.123125	0.0555809	2.21524	0.0267433	0.0660135	DLGAP4	protein_coding
ENSG00000080854.16	1148.43	0.228969	0.159771	1.43311	0.151827	0.255484	IGSF9B	protein_coding
ENSG00000080910.13	1.5391	0.356123	0.393105	0.905923	0.364976	0.491071	CFHR2	protein_coding
ENSG00000080986.13	1082.36	-0.201283	0.0879608	-2.28832	0.0221188	0.0567576	NDC80	protein_coding
ENSG00000081014.11	916.645	0.090199	0.0517118	1.74426	0.0811133	0.158052	AP4E1	protein_coding
ENSG00000081019.13	1812.95	-0.0804831	0.0456394	-1.76346	0.0778231	0.152967	RSBN1	protein_coding
ENSG00000081026.19	1937.66	-0.213626	0.0592861	-3.6033	0.000314198	0.00175014	MAGI3	protein_coding
ENSG00000081041.9	1995.2	-0.576063	0.153618	-3.74996	0.00017686	0.00108297	CXCL2	protein_coding
ENSG00000081051.8	64.3088	0.750455	0.331074	2.26673	0.0234068	0.0592973	AFP	protein_coding
ENSG00000081052.13	713.459	0.614969	0.17138	3.58834	0.000332795	0.00183446	COL4A4	protein_coding
ENSG00000081059.20	2787.27	0.0513214	0.109689	0.46788	0.639871	0.736279	TCF7	protein_coding
ENSG00000081087.15	2211.16	0.317232	0.0625119	5.07475	3.8801e-07	5.91129e-06	OSTM1	protein_coding
ENSG00000081138.14	13.0115	0.506461	0.260976	1.94064	0.0523021	0.11206	CDH7	protein_coding
ENSG00000081148.12	28.7992	0.613188	0.116306	5.27221	1.34791e-07	2.37225e-06	IMPG2	protein_coding
ENSG00000081154.12	5974.93	-0.0303556	0.036129	-0.8402	0.400796	0.525589	PCNP	protein_coding
ENSG00000081177.18	1721.24	-0.0200309	0.0443073	-0.45209	0.651204	0.745571	EXD2	protein_coding
ENSG00000081181.8	184.94	-0.0181925	0.105676	-0.172153	0.863317	0.905739	ARG2	protein_coding
ENSG00000081189.16	1955.69	0.583645	0.105259	5.54486	2.94185e-08	6.41837e-07	MEF2C	protein_coding
ENSG00000081237.20	4683.77	0.842797	0.13151	6.4086	1.46864e-10	6.31492e-09	PTPRC	protein_coding
ENSG00000081248.11	8.90461	1.14198	0.202498	5.63945	1.70593e-08	3.99419e-07	CACNA1S	protein_coding
ENSG00000081277.13	497.544	0.0738159	0.258513	0.28554	0.775231	0.842677	PKP1	protein_coding
ENSG00000081307.14	2058.27	-0.0443377	0.0440406	-1.00675	0.314057	0.440553	UBA5	protein_coding
ENSG00000081320.11	3249.63	0.288224	0.0772581	3.73067	0.00019097	0.00115472	STK17B	protein_coding
ENSG00000081377.17	1878.71	-0.195191	0.0617354	-3.16174	0.00156832	0.00664379	CDC14B	protein_coding
ENSG00000081386.12	833.993	0.126768	0.0521423	2.43119	0.0150492	0.0416917	ZNF510	protein_coding
ENSG00000081479.15	103.931	1.76478	0.24773	7.1238	1.04992e-12	8.42931e-11	LRP2	protein_coding
ENSG00000081665.14	1689.51	-0.0444301	0.0690618	-0.643338	0.520005	0.634717	ZNF506	protein_coding
ENSG00000081692.12	288.846	-0.0174107	0.0660812	-0.263475	0.792185	0.855159	JMJD4	protein_coding
ENSG00000081721.12	879.991	-0.174333	0.0472648	-3.68844	0.000225634	0.00132767	DUSP12	protein_coding
ENSG00000081760.17	2495.26	-0.111274	0.070766	-1.57242	0.115852	0.208221	AACS	protein_coding
ENSG00000081791.9	2891.69	-0.0357162	0.0432243	-0.826298	0.408635	0.533064	DELE1	protein_coding
ENSG00000081800.9	6.10893	0.606972	0.347608	1.74614	0.0807868	0.157516	SLC13A1	protein_coding
ENSG00000081803.16	2279.69	-0.0183208	0.0777711	-0.235573	0.813764	0.870751	CADPS2	protein_coding
ENSG00000081818.4	227.167	0.533609	0.124844	4.27421	1.91816e-05	0.000165632	PCDHB4	protein_coding
ENSG00000081842.18	11.1918	1.14258	0.185724	6.15205	7.64869e-10	2.64098e-08	PCDHA6	protein_coding
ENSG00000081853.15	98.0911	0.762516	0.115382	6.60864	3.87876e-11	1.96505e-09	PCDHGA2	protein_coding
ENSG00000081870.12	972.775	-0.0987243	0.0579046	-1.70495	0.0882041	0.168693	HSPB11	protein_coding
ENSG00000081913.14	2224.08	-0.281546	0.0739981	-3.80477	0.000141935	0.000899704	PHLPP1	protein_coding
ENSG00000081923.15	8531.53	-0.452254	0.0907415	-4.98398	6.22897e-07	8.87944e-06	ATP8B1	protein_coding
ENSG00000081985.13	212.295	0.745541	0.116956	6.37455	1.83495e-10	7.59801e-09	IL12RB2	protein_coding
ENSG00000082014.17	604.844	0.571746	0.104875	5.45169	4.98946e-08	1.01344e-06	SMARCD3	protein_coding
ENSG00000082068.9	1352.62	-0.0640516	0.0516233	-1.24075	0.214698	0.331832	WDR70	protein_coding
ENSG00000082074.19	2804.68	0.717099	0.109095	6.57317	4.92554e-11	2.43439e-09	FYB1	protein_coding
ENSG00000082126.18	14.3044	0.609054	0.158736	3.8369	0.000124599	0.000808625	MPP4	protein_coding
ENSG00000082146.13	962.249	-0.254447	0.0683985	-3.72006	0.000199174	0.00119798	STRADB	protein_coding
ENSG00000082153.18	6543.19	-0.0801705	0.0486282	-1.64864	0.0992207	0.184839	BZW1	protein_coding
ENSG00000082175.15	227.751	0.987799	0.159975	6.17473	6.62776e-10	2.33133e-08	PGR	protein_coding
ENSG00000082196.21	338.685	0.427748	0.138924	3.07901	0.00207689	0.00837557	C1QTNF3	protein_coding
ENSG00000082212.13	4297.15	-0.0924523	0.0664861	-1.39055	0.164362	0.271341	ME2	protein_coding
ENSG00000082213.18	2077.37	-0.029192	0.0594999	-0.490623	0.623693	0.722743	C5orf22	protein_coding
ENSG00000082258.13	2402.71	-0.123768	0.0519628	-2.38187	0.0172252	0.0465191	CCNT2	protein_coding
ENSG00000082269.17	3251.87	-0.0788311	0.083069	-0.948984	0.342629	0.46897	FAM135A	protein_coding
ENSG00000082293.13	89.9049	1.08515	0.200509	5.41195	6.23425e-08	1.22603e-06	COL19A1	protein_coding
ENSG00000082397.17	1233.91	0.900145	0.108872	8.2679	1.36342e-16	4.26776e-14	EPB41L3	protein_coding
ENSG00000082438.17	3384.4	-0.264767	0.0802746	-3.29827	0.000972817	0.0044644	COBLL1	protein_coding
ENSG00000082458.12	3165.02	-0.3218	0.0690903	-4.65768	3.19799e-06	3.60731e-05	DLG3	protein_coding
ENSG00000082482.14	101.772	1.11107	0.223349	4.9746	6.53834e-07	9.25771e-06	KCNK2	protein_coding
ENSG00000082497.12	767.973	0.218198	0.14986	1.45601	0.145389	0.247389	SERTAD4	protein_coding
ENSG00000082512.15	1964.59	0.082683	0.0834892	0.990343	0.322006	0.448566	TRAF5	protein_coding
ENSG00000082515.18	1573.12	-0.17343	0.0578687	-2.99696	0.0027269	0.010467	MRPL22	protein_coding
ENSG00000082516.9	1814.28	0.055598	0.0525959	1.05708	0.290475	0.41601	GEMIN5	protein_coding
ENSG00000082556.14	15.6641	0.451442	0.261408	1.72696	0.084174	0.16266	OPRK1	protein_coding
ENSG00000082641.16	12322.3	0.130903	0.0523891	2.49868	0.0124658	0.0358107	NFE2L1	protein_coding
ENSG00000082684.16	218.46	0.59555	0.108598	5.48398	4.15858e-08	8.63693e-07	SEMA5B	protein_coding
ENSG00000082701.17	5365.69	0.0093545	0.0409192	0.228609	0.819173	0.874464	GSK3B	protein_coding
ENSG00000082781.12	7721.07	0.187065	0.0688601	2.71659	0.00659575	0.0214185	ITGB5	protein_coding
ENSG00000082805.20	4334.42	0.377623	0.0741469	5.09291	3.52618e-07	5.45546e-06	ERC1	protein_coding
ENSG00000082898.18	11208.4	-0.114092	0.0459459	-2.48317	0.0130218	0.0370871	XPO1	protein_coding
ENSG00000082996.20	3283.13	0.0661643	0.0495261	1.33595	0.181566	0.292411	RNF13	protein_coding
ENSG00000083067.23	33.3099	0.963108	0.168442	5.71774	1.07949e-08	2.67218e-07	TRPM3	protein_coding
ENSG00000083093.10	1146.75	-0.0315246	0.0516929	-0.609844	0.541965	0.65365	PALB2	protein_coding
ENSG00000083097.14	1431.93	-0.0277495	0.0711949	-0.389768	0.696708	0.781795	DOP1A	protein_coding
ENSG00000083099.11	1667.26	-0.140807	0.048527	-2.90162	0.00371238	0.0134823	LYRM2	protein_coding
ENSG00000083123.15	1392.61	-0.255076	0.069063	-3.69338	0.000221296	0.00130742	BCKDHB	protein_coding
ENSG00000083168.11	6288.76	-0.00971075	0.0517108	-0.18779	0.851042	0.896676	KAT6A	protein_coding
ENSG00000083223.18	2579.99	-0.0457972	0.0570302	-0.803034	0.421955	0.545931	TUT7	protein_coding
ENSG00000083290.20	946.972	0.374379	0.0875029	4.27848	1.88178e-05	0.000163107	ULK2	protein_coding
ENSG00000083307.12	2562.53	-0.350709	0.087704	-3.99878	6.36702e-05	0.000458222	GRHL2	protein_coding
ENSG00000083312.17	7855.55	0.00435125	0.0464442	0.0936877	0.925357	0.94909	TNPO1	protein_coding
ENSG00000083444.17	9287.16	0.0290616	0.0638141	0.45541	0.648814	0.74371	PLOD1	protein_coding
ENSG00000083454.22	150.542	0.892143	0.158015	5.64595	1.6427e-08	3.86163e-07	P2RX5	protein_coding
ENSG00000083457.12	1108.64	0.202368	0.0720651	2.80813	0.00498305	0.0170557	ITGAE	protein_coding
ENSG00000083520.15	4016.62	-0.112052	0.0542041	-2.06723	0.0387128	0.088244	DIS3	protein_coding
ENSG00000083535.16	1149.55	-0.155541	0.0549813	-2.82899	0.00466956	0.0162016	PIBF1	protein_coding
ENSG00000083544.16	1186.82	-0.20711	0.0523886	-3.95334	7.70691e-05	0.000538654	TDRD3	protein_coding
[truncated: 18,372 more rows]

## Sheet: Source_Fig7
Figure7A-E
[truncated: 383 more rows]
